# Supplementary material for: QTL Mapping-Based Identification of Visceral White-Nodules Disease Resistance Genes in Larimichthys polyactis
Source: Int J Mol Sci. 2024 Oct 10;25(20):10872. doi: 10.3390/ijms252010872 (PMC11507142; doi:10.3390/ijms252010872)
Supplement: Supplementary file 1 [file ijms-25-10872-s001.zip]

Archive with 1 entries (1 files):
- suppmentary tables.xlsx
