# Supplementary material for: QTL Mapping-Based Identification of Visceral White-Nodules Disease Resistance Genes in Larimichthys polyactis
Source: Int J Mol Sci. 2024 Oct 10;25(20):10872. doi: 10.3390/ijms252010872 (PMC11507142; doi:10.3390/ijms252010872)
Supplement: Supplementary file 1 [file ijms-25-10872-s001.zip › suppmentary tables.xlsx]

## Sheet: Table S1
Supplementary Table S1 Overview of male genetic linkage groups.
Linkage	Marker number	Length	Average length	Max gap
lg1	719	62.04	0.09	6.65
lg2	720	75.23	0.1	4.14
lg3	784	67.85	0.09	8.34
lg4	411	37.33	0.09	10.05
lg5	501	62.09	0.12	7.5
lg6	513	61.72	0.12	16.26
lg7	437	50.46	0.12	5.81
lg8	499	67.03	0.13	8.34
lg9	270	79.74	0.3	11.78
lg10	548	57.04	0.1	4.15
lg11	648	53.73	0.08	3.31
lg12	655	68.74	0.1	10.05
lg13	319	62.84	0.2	4.98
lg14	486	62.06	0.13	7.5
lg15	356	57.9	0.16	5.81
lg16	624	62.03	0.1	6.65
lg17	444	62.02	0.14	4.98
lg18	673	59.55	0.09	6.65
lg19	559	68.74	0.12	8.34
lg20	257	51.29	0.2	5.81
lg21	605	56.22	0.09	4.98
lg22	477	66.99	0.14	5.81
lg23	521	60.44	0.12	8.34
lg24	82	20.04	0.24	10.05
total	12108	1433.12	0.12	16.26

## Sheet: Table S2
Supplementary Table S2 Overview of female genetic linkage groups.
Linkage	Marker number	Length	Average length	Max gap
lg1	831	59.53	0.07	4.98
lg2	867	75.37	0.09	10.05
lg3	645	62.95	0.1	10.05
lg4	604	62.01	0.1	4.98
lg5	575	59.54	0.1	4.98
lg6	527	60.37	0.11	5.81
lg7	601	34.1	0.06	9.2
lg8	475	62	0.13	4.14
lg9	292	90.22	0.31	7.5
lg10	533	57.09	0.11	7.5
lg11	685	57.86	0.08	3.31
lg12	588	71.24	0.12	8.34
lg13	244	46.75	0.19	15.34
lg14	520	65.34	0.13	6.65
lg15	41	15.84	0.39	10.05
lg16	581	66.46	0.11	13.55
lg17	272	57.04	0.21	3.31
lg18	658	88.18	0.13	13.55
lg19	595	52.92	0.09	4.98
lg20	223	34.77	0.16	7.49
lg21	546	62.07	0.11	8.34
lg22	299	52.29	0.17	11.78
lg23	413	47.18	0.11	19.05
lg24	119	33.23	0.28	10.91
total	11734	1374.35	0.12	19.05

## Sheet: Table S3
Supplementary Table S3 Potential candidate genes detected within confidence intervals disease-resitance related QTLs in L. polyactis
Qeury_name	NR_tophit_descrip|Swissprot_tophit_descrip|Function
A009185	Fatty acyl-CoA reductase 1 [Takifugu flavidus]|Fatty acyl-CoA reductase 1 OS=Xenopus laevis OX=8355 GN=far1 PE=2 SV=1|I
A009191	putative D-lactate dehydrogenase, mitochondrial [Larimichthys crocea]|Probable D-lactate dehydrogenase, mitochondrial OS=Mus musculus OX=10090 GN=Ldhd PE=1 SV=1|C
A009191	probable D-lactate dehydrogenase, mitochondrial [Larimichthys crocea]|Probable D-lactate dehydrogenase, mitochondrial OS=Mus musculus OX=10090 GN=Ldhd PE=1 SV=1|C
A009191	putative D-lactate dehydrogenase, mitochondrial [Larimichthys crocea]|Probable D-lactate dehydrogenase, mitochondrial OS=Mus musculus OX=10090 GN=Ldhd PE=1 SV=1|C
A009192	E3 ubiquitin-protein ligase znrf1 [Larimichthys crocea]|E3 ubiquitin-protein ligase znrf1 OS=Danio rerio OX=7955 GN=znrf1 PE=2 SV=1|O
A009193	hypothetical protein E3U43_005011 [Larimichthys crocea]|DNA replication complex GINS protein PSF3 OS=Homo sapiens OX=9606 GN=GINS3 PE=1 SV=1|S
A009195	protein NDRG4 isoform X1 [Larimichthys crocea]|Protein NDRG4 OS=Homo sapiens OX=9606 GN=NDRG4 PE=1 SV=2|S
A009195	protein NDRG4 isoform X4 [Larimichthys crocea]|Protein NDRG4 OS=Xenopus tropicalis OX=8364 GN=ndrg4 PE=2 SV=1|S
A009195	protein NDRG4 isoform X3 [Larimichthys crocea]|Protein NDRG4-B OS=Xenopus laevis OX=8355 GN=ndrg4-b PE=2 SV=1|S
A009203	Sphingomyelin phosphodiesterase 3 [Larimichthys crocea]|Sphingomyelin phosphodiesterase 3 OS=Mus musculus OX=10090 GN=Smpd3 PE=1 SV=1|_
A009204	hypothetical protein E3U43_004402 [Larimichthys crocea]|_|_
A009205	Septin-7 CDC10 protein-like protein [Larimichthys crocea]|Septin-7 OS=Pongo abelii OX=9601 GN=SEPTIN7 PE=2 SV=2|DUZ
A009206	anillin isoform X5 [Larimichthys crocea]|Anillin OS=Homo sapiens OX=9606 GN=ANLN PE=1 SV=2|T
A009207	exocyst complex component 3-like protein [Larimichthys crocea]|Exocyst complex component 3-like protein OS=Danio rerio OX=7955 GN=exoc3l1 PE=2 SV=1|U
A009208	hypothetical protein E3U43_005169 [Larimichthys crocea]|Protein arginine N-methyltransferase 7 OS=Danio rerio OX=7955 GN=prmt7 PE=2 SV=1|Q
A009209	Anamorsin [Larimichthys crocea]|Anamorsin OS=Tetraodon nigroviridis OX=99883 GN=ciapin1 PE=3 SV=1|S
A009210	hypothetical protein E3U43_004667 [Larimichthys crocea]|Ubiquinone biosynthesis protein COQ9, mitochondrial OS=Mus musculus OX=10090 GN=Coq9 PE=1 SV=1|S
A009211	hypothetical protein E3U43_005302 [Larimichthys crocea]|DNA-directed RNA polymerase II subunit RPB3 OS=Bos taurus OX=9913 GN=POLR2C PE=1 SV=1|K
A009212	Diacylglycerol O-acyltransferase 1 [Larimichthys crocea]|Diacylglycerol O-acyltransferase 1 OS=Chlorocebus aethiops OX=9534 GN=DGAT1 PE=2 SV=1|I
A009213	uncharacterized protein LOC109137507 isoform X2 [Larimichthys crocea]|_|_
A009214	NEDD4-like E3 ubiquitin-protein ligase WWP2 isoform X1 [Larimichthys crocea]|NEDD4-like E3 ubiquitin-protein ligase WWP2 OS=Homo sapiens OX=9606 GN=WWP2 PE=1 SV=2|O
A009214	NEDD4-like E3 ubiquitin-protein ligase WWP2 isoform X3 [Larimichthys crocea]|NEDD4-like E3 ubiquitin-protein ligase WWP2 OS=Homo sapiens OX=9606 GN=WWP2 PE=1 SV=2|O
A009215	hypothetical protein E3U43_005209 [Larimichthys crocea]|tRNA-specific adenosine deaminase 1 OS=Macaca fascicularis OX=9541 GN=ADAT1 PE=2 SV=1|A
A009217	Carbohydrate sulfotransferase 6 [Larimichthys crocea]|Transmembrane protein 231 OS=Danio rerio OX=7955 GN=tmem231 PE=2 SV=2|_
A009218	protein spire homolog 2 [Larimichthys crocea]|Protein spire homolog 2 OS=Mus musculus OX=10090 GN=Spire2 PE=1 SV=1|_
A009219	beta-2-syntrophin [Larimichthys crocea]|Beta-2-syntrophin OS=Mus musculus OX=10090 GN=Sntb2 PE=1 SV=2|T
A009220	Vacuolar protein sorting-associated protein 4A [Collichthys lucidus]|Vacuolar protein sorting-associated protein 4A OS=Rattus norvegicus OX=10116 GN=Vps4a PE=1 SV=1|O
A009221	Cyclin-dependent kinase 10 [Collichthys lucidus]|Cyclin-dependent kinase 10 OS=Bos taurus OX=9913 GN=CDK10 PE=2 SV=1|T
A009222	charged multivesicular body protein 4b isoform X1 [Larimichthys crocea]|Charged multivesicular body protein 4b OS=Mus musculus OX=10090 GN=Chmp4b PE=1 SV=2|U
A009223	PREDICTED: charged multivesicular body protein 1a isoform X2 [Stegastes partitus]|Charged multivesicular body protein 1a OS=Danio rerio OX=7955 GN=chmp1a PE=2 SV=1|U
A009224	hypothetical protein E3U43_004334 [Larimichthys crocea]|P3 protein OS=Homo sapiens OX=9606 GN=SLC10A3 PE=2 SV=1|P
A009225	Fanconi anemia group A protein [Larimichthys crocea]|Fanconi anemia group A protein OS=Homo sapiens OX=9606 GN=FANCA PE=1 SV=2|_
A009226	Fanconi anemia group A protein [Larimichthys crocea]|Fanconi anemia group A protein OS=Homo sapiens OX=9606 GN=FANCA PE=1 SV=2|_
A009227	Fanconi anemia group A protein [Larimichthys crocea]|Fanconi anemia group A protein OS=Homo sapiens OX=9606 GN=FANCA PE=1 SV=2|_
A009228	zinc finger protein 276 isoform X1 [Larimichthys crocea]|Zinc finger protein 276 OS=Mus musculus OX=10090 GN=Znf276 PE=1 SV=3|S
A009229	C-C motif chemokine 3 [Larimichthys crocea]|_|_
A009230	C-C motif chemokine 3 [Larimichthys crocea]|_|_
A009231	hypothetical protein E3U43_004607 [Larimichthys crocea]|_|_
A009232	spermatogenesis-associated protein 2-like protein [Larimichthys crocea]|Spermatogenesis-associated protein 2-like protein OS=Mus musculus OX=10090 GN=Spata2l PE=1 SV=1|_
A009233	peptide deformylase, mitochondrial [Larimichthys crocea]|Peptide deformylase, mitochondrial OS=Homo sapiens OX=9606 GN=PDF PE=1 SV=1|J
A009234	Tyrosine aminotransferase [Larimichthys crocea]|Tyrosine aminotransferase OS=Homo sapiens OX=9606 GN=TAT PE=1 SV=1|_
A009235	spindle and kinetochore-associated protein 1 [Larimichthys crocea]|Spindle and kinetochore-associated protein 1 OS=Danio rerio OX=7955 GN=ska1 PE=2 SV=1|S
A009236	hypothetical protein E3U43_004619 [Larimichthys crocea]|N-lysine methyltransferase setd6 OS=Salmo salar OX=8030 GN=setd6 PE=2 SV=1|S
A009237	CCR4-NOT transcription complex subunit 1 CCR4-associated factor 1 [Collichthys lucidus]|CCR4-NOT transcription complex subunit 1 OS=Danio rerio OX=7955 GN=cnot1 PE=2 SV=1|K
A009238	nuclear receptor coactivator 5 [Larimichthys crocea]|_|UY
A009271	General transcription factor II-I repeat domain-containing protein 2 [Larimichthys crocea]|_|_
A009288	zinc finger CCCH domain-containing protein 18 isoform X1 [Larimichthys crocea]|Zinc finger CCCH domain-containing protein 18 OS=Danio rerio OX=7955 GN=zc3h18 PE=1 SV=1|_
A009288	zinc finger CCCH domain-containing protein 18 isoform X1 [Larimichthys crocea]|Zinc finger CCCH domain-containing protein 18 OS=Danio rerio OX=7955 GN=zc3h18 PE=1 SV=1|_
A022005	dihydropyrimidinase-related protein 2-like isoform X2 [Sparus aurata]|Dihydropyrimidinase-related protein 2 OS=Gallus gallus OX=9031 GN=DPYSL2 PE=2 SV=1|F
A022006	rac GTPase-activating protein 1 isoform X2 [Larimichthys crocea]|Rac GTPase-activating protein 1 OS=Homo sapiens OX=9606 GN=RACGAP1 PE=1 SV=1|T
A022007	hypothetical protein E3U43_017733 [Larimichthys crocea]|Multiple inositol polyphosphate phosphatase 1 OS=Pongo abelii OX=9601 GN=MINPP1 PE=2 SV=1|S
A022008	hypothetical protein E3U43_012595 [Larimichthys crocea]|ATPase family AAA domain-containing protein 1-B OS=Danio rerio OX=7955 GN=atad1b PE=2 SV=2|O
A022008	hypothetical protein E3U43_012595 [Larimichthys crocea]|ATPase family AAA domain-containing protein 1-B OS=Danio rerio OX=7955 GN=atad1b PE=2 SV=2|O
A022010	hypothetical protein E3U43_012139 [Larimichthys crocea]|Phosphatidylinositol 3,4,5-trisphosphate 3-phosphatase and dual-specificity protein phosphatase PTEN OS=Mus musculus OX=10090 GN=Pten PE=1 SV=1|T
A022047	chemotaxin [Larimichthys crocea]|Leukocyte cell-derived chemotaxin-2 OS=Mus musculus OX=10090 GN=Lect2 PE=1 SV=1|_
A022048	microfibril-associated glycoprotein 4-like [Larimichthys crocea]|Microfibril-associated glycoprotein 4 OS=Bos taurus OX=9913 GN=MFAP4 PE=1 SV=2|S
A022049	hypothetical protein E3U43_012580 [Larimichthys crocea]|Microfibril-associated glycoprotein 4 OS=Bos taurus OX=9913 GN=MFAP4 PE=1 SV=2|S
A022051	neutral ceramidase isoform X1 [Larimichthys crocea]|Neutral ceramidase OS=Danio rerio OX=7955 GN=asah2 PE=1 SV=1|T
A022051	neutral ceramidase isoform X1 [Larimichthys crocea]|Neutral ceramidase OS=Danio rerio OX=7955 GN=asah2 PE=1 SV=1|T
A022052	cGMP-dependent protein kinase 1 [Larimichthys crocea]|Protein FAM13C OS=Homo sapiens OX=9606 GN=FAM13C PE=1 SV=2|_
A022053	hypothetical protein CCH79_00003424 [Gambusia affinis]|cGMP-dependent protein kinase 1 OS=Bos taurus OX=9913 GN=PRKG1 PE=1 SV=2|T
A022055	cGMP-dependent protein kinase 1 [Larimichthys crocea]|cGMP-dependent protein kinase 1 OS=Mus musculus OX=10090 GN=Prkg1 PE=1 SV=1|T
A022057	cGMP-dependent protein kinase 1-like isoform X1 [Larimichthys crocea]|_|T
A022060	hypothetical protein E3U43_012949 [Larimichthys crocea]|APOBEC1 complementation factor OS=Homo sapiens OX=9606 GN=A1CF PE=1 SV=1|A
A022060	APOBEC1 complementation factor isoform X2 [Larimichthys crocea]|APOBEC1 complementation factor OS=Pongo abelii OX=9601 GN=A1CF PE=2 SV=1|A
A022061	scavenger receptor cysteine-rich type 1 protein M130-like [Larimichthys crocea]|Phytanoyl-CoA hydroxylase-interacting protein-like OS=Danio rerio OX=7955 GN=phyhipl PE=2 SV=1|W
A022062	SUN domain-containing protein 2 isoform X7 [Larimichthys crocea]|SUN domain-containing protein 1 OS=Homo sapiens OX=9606 GN=SUN1 PE=1 SV=3|D
A022062	SUN domain-containing protein 2 isoform X8 [Larimichthys crocea]|SUN domain-containing protein 1 OS=Homo sapiens OX=9606 GN=SUN1 PE=1 SV=3|D
A022063	microfibril-associated glycoprotein 4-like [Larimichthys crocea]|Microfibril-associated glycoprotein 4 OS=Mus musculus OX=10090 GN=Mfap4 PE=1 SV=1|S
A022064	Arginase-1 [Larimichthys crocea]|Arginase-1 OS=Homo sapiens OX=9606 GN=ARG1 PE=1 SV=2|E
A022065	HEAT repeat-containing protein 1 [Larimichthys crocea]|HEAT repeat-containing protein 1 OS=Danio rerio OX=7955 GN=heatr1 PE=2 SV=1|S
A022065	HEAT repeat-containing protein 1 [Larimichthys crocea]|HEAT repeat-containing protein 1 OS=Danio rerio OX=7955 GN=heatr1 PE=2 SV=1|S
A022067	HEAT repeat-containing protein 1 Protein BAP28 [Larimichthys crocea]|HEAT repeat-containing protein 1 OS=Danio rerio OX=7955 GN=heatr1 PE=2 SV=1|S
A022068	prolyl 4-hydroxylase subunit alpha-1-like isoform X1 [Larimichthys crocea]|Prolyl 4-hydroxylase subunit alpha-1 OS=Bos taurus OX=9913 GN=P4HA1 PE=1 SV=1|E
A022070	Ras-related protein Rab-40B SOCS box-containing protein RAR [Larimichthys crocea]|Ras-related protein Rab-40B OS=Homo sapiens OX=9606 GN=RAB40B PE=2 SV=1|U
A022071	Cytochrome c oxidase assembly protein COX11, mitochondrial [Collichthys lucidus]|Cytochrome c oxidase assembly protein COX11, mitochondrial OS=Mus musculus OX=10090 GN=Cox11 PE=1 SV=1|O
A022072	chromobox protein homolog 2-like isoform X1 [Anarrhichthys ocellatus]|Chromobox protein homolog 2 OS=Mus musculus OX=10090 GN=Cbx2 PE=1 SV=2|B
A022073	chromobox protein homolog 2 isoform X1 [Larimichthys crocea]|Chromobox protein homolog 2 OS=Mus musculus OX=10090 GN=Cbx2 PE=1 SV=2|B
A022074	Noggin-3 Precursor [Larimichthys crocea]|Noggin-3 OS=Danio rerio OX=7955 GN=nog3 PE=1 SV=1|T
A022076	ankyrin repeat and fibronectin type-III domain-containing protein 1 isoform X2 [Larimichthys crocea]|_|S
A022077	ankyrin repeat and fibronectin type-III domain-containing protein 1 isoform X2 [Larimichthys crocea]|Ankyrin repeat and fibronectin type-III domain-containing protein 1 OS=Homo sapiens OX=9606 GN=ANKFN1 PE=2 SV=2|S
A022078	hypothetical protein D9C73_023434 [Collichthys lucidus]|_|_
A022080	ankyrin repeat and fibronectin type-III domain-containing protein 1 isoform X2 [Larimichthys crocea]|_|S
A022084	hypothetical protein E3U43_012666 [Larimichthys crocea]|Hepatic leukemia factor OS=Homo sapiens OX=9606 GN=HLF PE=2 SV=1|K
A022087	syntaxin-binding protein 4 isoform X1 [Larimichthys crocea]|Syntaxin-binding protein 4 OS=Homo sapiens OX=9606 GN=STXBP4 PE=1 SV=2|S
A022090	Tankyrase-2 [Larimichthys crocea]|Poly [ADP-ribose] polymerase tankyrase-2 OS=Mus musculus OX=10090 GN=Tnks2 PE=2 SV=2|M
A022092	hypothetical protein D5F01_LYC17082 [Larimichthys crocea]|_|_
A022093	D(5)-like dopamine receptor [Larimichthys crocea]|D(5)-like dopamine receptor OS=Takifugu rubripes OX=31033 GN=dl PE=3 SV=1|T
A022093	D(5)-like dopamine receptor [Larimichthys crocea]|D(5)-like dopamine receptor OS=Takifugu rubripes OX=31033 GN=dl PE=3 SV=1|T
A022100	glutamate receptor ionotropic, delta-1 isoform X1 [Larimichthys crocea]|Glutamate receptor ionotropic, delta-1 OS=Rattus norvegicus OX=10116 GN=Grid1 PE=2 SV=1|EPT
A022118	putative protein C10orf88-like protein [Larimichthys crocea]|Uncharacterized protein C10orf88 homolog OS=Mus musculus OX=10090 PE=2 SV=1|_
A022128	exocyst complex component 7 isoform X1 [Larimichthys crocea]|Exocyst complex component 7 OS=Mus musculus OX=10090 GN=Exoc7 PE=1 SV=2|U
A022128	exocyst complex component 7 isoform X2 [Larimichthys crocea]|Exocyst complex component 7 OS=Mus musculus OX=10090 GN=Exoc7 PE=1 SV=2|U
A022128	exocyst complex component 7 isoform X6 [Larimichthys crocea]|Exocyst complex component 7 OS=Mus musculus OX=10090 GN=Exoc7 PE=1 SV=2|U
A022128	exocyst complex component 7 isoform X11 [Sparus aurata]|Exocyst complex component 7 OS=Mus musculus OX=10090 GN=Exoc7 PE=1 SV=2|U
A022130	Inward rectifier potassium channel 16 [Larimichthys crocea]|Inward rectifier potassium channel 16 OS=Rattus norvegicus OX=10116 GN=Kcnj16 PE=2 SV=2|P
A022132	Dual specificity mitogen-activated protein kinase kinase 6 [Collichthys lucidus]|Dual specificity mitogen-activated protein kinase kinase 6 OS=Danio rerio OX=7955 GN=map2k6 PE=1 SV=2|T
A022136	G-protein coupled receptor family C group 5 member C isoform X1 [Larimichthys crocea]|G-protein coupled receptor family C group 5 member C OS=Mus musculus OX=10090 GN=Gprc5c PE=1 SV=2|_
A022136	G-protein coupled receptor family C group 5 member C isoform X2 [Larimichthys crocea]|G-protein coupled receptor family C group 5 member C OS=Mus musculus OX=10090 GN=Gprc5c PE=1 SV=2|_
A022140	Nuclear protein localization protein 4 -like protein [Collichthys lucidus]|Nuclear protein localization protein 4 homolog OS=Homo sapiens OX=9606 GN=NPLOC4 PE=1 SV=3|UY
A022140	Nuclear protein localization protein 4 -like protein [Collichthys lucidus]|Nuclear protein localization protein 4 homolog OS=Homo sapiens OX=9606 GN=NPLOC4 PE=1 SV=3|UY
A022142	hypothetical protein E3U43_012267 [Larimichthys crocea]|E3 ubiquitin-protein ligase rnf213-beta OS=Danio rerio OX=7955 GN=rnf213b PE=3 SV=1|_
A022143	centrosomal protein of 131 kDa isoform X2 [Larimichthys crocea]|Centrosomal protein of 131 kDa OS=Danio rerio OX=7955 GN=cep131 PE=1 SV=1|_
A022144	hypothetical protein E3U43_012897 [Larimichthys crocea]|Alpha-N-acetylgalactosaminide alpha-2,6-sialyltransferase 2 OS=Gallus gallus OX=9031 GN=ST6GALNAC2 PE=1 SV=1|G
A022145	hypothetical protein D5F01_LYC17160 [Larimichthys crocea]|_|S
A022146	hypothetical protein D5F01_LYC17164 [Larimichthys crocea]|_|S
A022148	SUN domain-containing protein 1 Protein unc-84-like protein A Sad1/unc-84 protein-like 1 [Larimichthys crocea]|_|D
A022149	hypothetical protein D5F01_LYC17164 [Larimichthys crocea]|_|S
A022150	hypothetical protein D5F01_LYC17167 [Larimichthys crocea]|_|S
A022151	hypothetical protein D5F01_LYC17164 [Larimichthys crocea]|_|S
A022152	zinc finger protein OZF [Larimichthys crocea]|_|S
A022153	hypothetical protein D5F01_LYC17162 [Larimichthys crocea]|Parvalbumin-like EF-hand-containing protein OS=Homo sapiens OX=9606 GN=PVALEF PE=3 SV=1|T
A022154	serine/threonine-protein kinase LMTK1 isoform X1 [Larimichthys crocea]|Serine/threonine-protein kinase LMTK1 OS=Mus musculus OX=10090 GN=Aatk PE=1 SV=1|_
A022156	hypothetical protein E3U43_012369 [Larimichthys crocea]|Brain-specific angiogenesis inhibitor 1-associated protein 2 OS=Rattus norvegicus OX=10116 GN=Baiap2 PE=1 SV=1|_
A022157	charged multivesicular body protein 6 [Larimichthys crocea]|Charged multivesicular body protein 6 OS=Danio rerio OX=7955 GN=chmp6 PE=2 SV=3|U
A022158	stonustoxin subunit beta [Larimichthys crocea]|Neoverrucotoxin subunit beta OS=Synanceia verrucosa OX=51996 PE=1 SV=1|_
A022159	hypothetical protein E3U43_012329 [Larimichthys crocea]|Elongation of very long chain fatty acids protein 6 OS=Danio rerio OX=7955 GN=elovl6 PE=2 SV=1|I
A022160	Transmembrane protein 150A [Larimichthys crocea]|Transmembrane protein 150A OS=Xenopus tropicalis OX=8364 GN=tmem150a PE=2 SV=1|S
A022163	Microtubule-associated protein tau [Collichthys lucidus]|Microtubule-associated protein tau OS=Spermophilus citellus OX=9997 GN=MAPT PE=1 SV=3|Z
A022164	KAT8 regulatory NSL complex subunit 1 isoform X3 [Larimichthys crocea]|KAT8 regulatory NSL complex subunit 1 OS=Mus musculus OX=10090 GN=Kansl1 PE=1 SV=1|_
A022165	hypothetical protein E3U43_012463 [Larimichthys crocea]|Corticotropin-releasing factor receptor 1 OS=Macaca mulatta OX=9544 GN=CRHR1 PE=2 SV=1|T
A022166	Protein FAM171A2 Precursor [Larimichthys crocea]|Protein FAM171A2 OS=Xenopus laevis OX=8355 GN=fam171a2 PE=2 SV=1|_
A022167	granulins [Larimichthys crocea]|Progranulin OS=Homo sapiens OX=9606 GN=GRN PE=1 SV=2|T
A022168	uncharacterized protein LOC104938682 isoform X2 [Larimichthys crocea]|Mitogen-activated protein kinase kinase kinase 14 OS=Mus musculus OX=10090 GN=Map3k14 PE=1 SV=1|T
A022168	uncharacterized protein LOC104938682 isoform X1 [Larimichthys crocea]|Mitogen-activated protein kinase kinase kinase 14 OS=Mus musculus OX=10090 GN=Map3k14 PE=1 SV=1|T
A022169	ADP-ribosylation factor 1 [Collichthys lucidus]|ADP-ribosylation factor 2 OS=Rattus norvegicus OX=10116 GN=Arf2 PE=2 SV=1|U
A022170	growth factor receptor-bound protein 7-like isoform X1 [Larimichthys crocea]|Growth factor receptor-bound protein 7 OS=Homo sapiens OX=9606 GN=GRB7 PE=1 SV=2|T
A022171	hypothetical protein E3U43_012516 [Larimichthys crocea]|SRC kinase signaling inhibitor 1 OS=Homo sapiens OX=9606 GN=SRCIN1 PE=1 SV=4|_
A022171	SRC kinase signaling inhibitor 1 SNAP-25-interacting protein [Larimichthys crocea]|SRC kinase signaling inhibitor 1 OS=Rattus norvegicus OX=10116 GN=Srcin1 PE=1 SV=1|_
A022177	formin-like protein 1 isoform X3 [Larimichthys crocea]|Formin-like protein 1 OS=Homo sapiens OX=9606 GN=FMNL1 PE=1 SV=3|TZ
A022178	C-C chemokine receptor type 7 [Larimichthys crocea]|C-C chemokine receptor type 7 OS=Bos taurus OX=9913 GN=CCR7 PE=2 SV=1|T
A022179	hypothetical protein D5F01_LYC17197 [Larimichthys crocea]|_|_
A022180	uncharacterized protein LOC113747886 isoform X1 [Larimichthys crocea]|_|_
A022181	UDP-glucuronosyltransferase 1-5 isoform X1 [Larimichthys crocea]|UDP-glucuronosyltransferase 2B31 OS=Canis lupus familiaris OX=9615 GN=UGT2B31 PE=1 SV=1|G
A022182	endonuclease domain-containing 1 protein [Larimichthys crocea]|_|_
A022183	hypothetical protein FQN60_004030 [Etheostoma spectabile]|DELTA-alicitoxin-Pse1b OS=Phyllodiscus semoni OX=163701 PE=2 SV=1|_
A022184	hypothetical protein E3U43_012186 [Larimichthys crocea]|Urokinase-type plasminogen activator OS=Bos taurus OX=9913 GN=PLAU PE=2 SV=1|O
A022185	UDP-glucuronosyltransferase 2B31 [Collichthys lucidus]|UDP-glucuronosyltransferase 2B31 OS=Canis lupus familiaris OX=9615 GN=UGT2B31 PE=1 SV=1|G
A022186	hypothetical protein DPX16_19248 [Anabarilius grahami]|_|S
A022187	hypothetical protein E3U43_012876 [Larimichthys crocea]|Dual specificity protein phosphatase 3 OS=Mus musculus OX=10090 GN=Dusp3 PE=1 SV=1|V
A022189	Sclerostin Precursor [Collichthys lucidus]|Sclerostin OS=Homo sapiens OX=9606 GN=SOST PE=1 SV=1|_
A022218	sorting nexin-11 [Larimichthys crocea]|Sorting nexin-11 OS=Bos taurus OX=9913 GN=SNX11 PE=2 SV=1|U
A022219	Src kinase-associated phosphoprotein 1 [Collichthys lucidus]|Src kinase-associated phosphoprotein 1 OS=Takifugu rubripes OX=31033 GN=skap1 PE=3 SV=1|_
A022220	hypothetical protein E3U43_012468 [Larimichthys crocea]|Homeobox protein Hox-B1b OS=Takifugu rubripes OX=31033 GN=hoxb1b PE=3 SV=1|K
A022221	Homeobox protein Hox-A3 [Collichthys lucidus]|Homeobox protein Hox-D3 OS=Xenopus laevis OX=8355 GN=hoxd3 PE=2 SV=1|K
A022222	hypothetical protein E3U43_012786 [Larimichthys crocea]|Homeobox protein Hox-B5b OS=Takifugu rubripes OX=31033 GN=hoxb5b PE=3 SV=1|K
A022223	homeobox protein Hox-B6b isoform X2 [Larimichthys crocea]|Homeobox protein Hox-B6b OS=Takifugu rubripes OX=31033 GN=hoxb6b PE=3 SV=1|K
A022223	homeobox protein Hox-B6b isoform X2 [Oryzias latipes]|Homeobox protein Hox-B6b OS=Takifugu rubripes OX=31033 GN=hoxb6b PE=3 SV=1|K
A022224	tubulin polyglutamylase TTLL6 isoform X1 [Larimichthys crocea]|Tubulin polyglutamylase ttll6 OS=Danio rerio OX=7955 GN=ttll6 PE=2 SV=1|O
A022225	hypothetical protein E3U43_012929 [Larimichthys crocea]|Tax1-binding protein 1 homolog OS=Bos taurus OX=9913 GN=TAX1BP1 PE=2 SV=1|_
A022226	hypothetical protein E3U43_012411 [Larimichthys crocea]|Vacuolar-sorting protein SNF8 OS=Danio rerio OX=7955 GN=snf8 PE=2 SV=2|U
A022227	hypothetical protein E3U43_012935 [Larimichthys crocea]|_|_
A022228	hypothetical protein E3U43_012313 [Larimichthys crocea]|Male-specific lethal 1-like 1 OS=Danio rerio OX=7955 GN=msl1l1 PE=2 SV=1|_
A022228	male-specific lethal 1 homolog isoform X2 [Larimichthys crocea]|Male-specific lethal 1-like 1 OS=Danio rerio OX=7955 GN=msl1l1 PE=2 SV=1|_
A022229	hypothetical protein E3U43_012849 [Larimichthys crocea]|Charged multivesicular body protein 2a OS=Xenopus tropicalis OX=8364 GN=chmp2a PE=2 SV=1|U
A022230	rRNA methyltransferase 1, mitochondrial [Larimichthys crocea]|rRNA methyltransferase 1, mitochondrial OS=Mus musculus OX=10090 GN=Mrm1 PE=2 SV=2|A
A022231	Helicase SRCAP [Larimichthys crocea]|Helicase SRCAP OS=Homo sapiens OX=9606 GN=SRCAP PE=1 SV=3|KL
A022232	hypothetical protein E3U43_012966 [Larimichthys crocea]|Helicase SRCAP OS=Homo sapiens OX=9606 GN=SRCAP PE=1 SV=3|KL
A022233	Syntaxin-4 Renal carcinoma antigen NY-REN-31 [Larimichthys crocea]|Syntaxin-4 OS=Homo sapiens OX=9606 GN=STX4 PE=1 SV=2|U
A022298	protein TANC2 isoform X4 [Larimichthys crocea]|Protein TANC2 OS=Homo sapiens OX=9606 GN=TANC2 PE=1 SV=3|S
A022299	glucose-6-phosphatase 3 [Larimichthys crocea]|Glucose-6-phosphatase 3 OS=Danio rerio OX=7955 GN=g6pc3 PE=2 SV=1|_
A022304	Collagen alpha-1(I) chain [Collichthys lucidus]|Collagen alpha-1(I) chain OS=Homo sapiens OX=9606 GN=COL1A1 PE=1 SV=5|W
A022305	hypothetical protein E3U43_012967 [Larimichthys crocea]|Epsilon-sarcoglycan OS=Rattus norvegicus OX=10116 GN=Sgce PE=2 SV=1|S
A022306	neurabin-2 [Larimichthys crocea]|Neurabin-2 OS=Mus musculus OX=10090 GN=Ppp1r9b PE=1 SV=1|T
A022306	neurabin-2 [Larimichthys crocea]|Neurabin-2 OS=Mus musculus OX=10090 GN=Ppp1r9b PE=1 SV=1|T
A022307	histone-lysine N-methyltransferase PRDM9 [Larimichthys crocea]|Histone-lysine N-methyltransferase PRDM9 OS=Danio rerio OX=7955 GN=prdm9 PE=2 SV=1|K
A022308	interferon a3-like [Larimichthys crocea]|Interferon a3 OS=Oncorhynchus mykiss OX=8022 GN=ifna3 PE=2 SV=1|_
A022309	CMT1A duplicated region transcript 1 protein isoform X1 [Larimichthys crocea]|F-box/WD repeat-containing protein 10 OS=Homo sapiens OX=9606 GN=FBXW10 PE=2 SV=2|S
A022310	heparan sulfate glucosamine 3-O-sulfotransferase 3A1 [Larimichthys crocea]|Heparan sulfate glucosamine 3-O-sulfotransferase 3A1 OS=Homo sapiens OX=9606 GN=HS3ST3A1 PE=1 SV=1|O

## Sheet: Table S4
Supplementary Table S4 GO analysis results of candidate genes
GO_accession	Description	Term_type	pValue	Corrected_pValue	DEG_item	DEG_list	Bg_item	Bg_list	Gene_names
GO:0007034	vacuolar transport	biological_process	1.6475e-05	0.09211	4	122	23	15499	A009222,A009223,A022229,A022157
GO:0043240	Fanconi anaemia nuclear complex	cellular_component	4.9202e-05	0.13754	3	122	11	15499	A009227,A009225,A009226
GO:0036297	interstrand cross-link repair	biological_process	8.4608e-05	0.15768	3	122	13	15499	A009225,A009227,A009226
GO:0005126	cytokine receptor binding	molecular_function	0.0002383	0.29034	5	122	81	15499	A009204,A009229,A022307,A022308,A009230
GO:0044428	nuclear part	cellular_component	0.00025965	0.29034	10	122	383	15499	A022062,A009223,A009227,A022164,A022060,A009225,A022073,A022228,A022072,A009226
GO:0051649	establishment of localization in cell	biological_process	0.00038592	0.35961	10	122	406	15499	A022157,A022143,A022229,A009223,A022179,A022128,A009222,A022227,A022218,A009207
GO:0051641	cellular localization	biological_process	0.0006416	0.48283	10	122	433	15499	A022143,A022157,A022229,A022179,A022128,A009223,A022227,A009222,A009207,A022218
GO:0005125	cytokine activity	molecular_function	0.00069087	0.48283	4	122	58	15499	A009204,A009229,A009230,A022308
GO:0035102	PRC1 complex	cellular_component	0.00097099	0.6032	2	122	7	15499	A022073,A022072
GO:0031519	PcG protein complex	cellular_component	0.0012882	0.72022	2	122	8	15499	A022072,A022073
GO:0008009	chemokine activity	molecular_function	0.0024665	1	3	122	39	15499	A009230,A009229,A009204
GO:0042379	chemokine receptor binding	molecular_function	0.0024665	1	3	122	39	15499	A009204,A009230,A009229
GO:0000145	exocyst	cellular_component	0.0032357	1	2	122	13	15499	A009207,A022128
GO:0005938	cell cortex	cellular_component	0.0037682	1	2	122	14	15499	A022128,A009207
GO:0044448	cell cortex part	cellular_component	0.0037682	1	2	122	14	15499	A009207,A022128
GO:0001664	G-protein coupled receptor binding	molecular_function	0.0039496	1	3	122	46	15499	A009229,A009230,A009204
GO:0000902	cell morphogenesis	biological_process	0.0043062	1	4	122	100	15499	A022171,A022177,A022005,A022143
GO:0010008	endosome membrane	cellular_component	0.0044443	1	2	122	15	15499	A009223,A022226
GO:0032989	cellular component morphogenesis	biological_process	0.004802	1	4	122	103	15499	A022177,A022005,A022143,A022171
GO:0044440	endosomal part	cellular_component	0.0050654	1	2	122	16	15499	A009223,A022226
GO:0046907	intracellular transport	biological_process	0.0051999	1	7	122	313	15499	A009222,A022179,A009223,A022229,A022157,A022218,A022143
GO:0016810	hydrolase activity, acting on carbon-nitrogen (but not peptide) bonds	molecular_function	0.0052905	1	3	122	53	15499	A009215,A022051,A009233
GO:0042180	cellular ketone metabolic process	biological_process	0.0059683	1	2	122	17	15499	A022227,A009210
GO:0043234	protein complex	cellular_component	0.00617	1	16	122	1200	15499	A022072,A009225,A022073,A009207,A022060,A022183,A022226,A022164,A022128,A009223,A022062,A009237,A022305,A009226,A022228,A009227
GO:0004838	L-tyrosine:2-oxoglutarate aminotransferase activity	molecular_function	0.0066637	1	1	122	1	15499	A009234
GO:0070547	L-tyrosine aminotransferase activity	molecular_function	0.0066637	1	1	122	1	15499	A009234
GO:0030279	negative regulation of ossification	biological_process	0.0067711	1	1	122	1	15499	A022189
GO:0017040	ceramidase activity	molecular_function	0.0068131	1	1	122	1	15499	A022051
GO:0000815	ESCRT III complex	cellular_component	0.006868	1	1	122	1	15499	A009223
GO:0016363	nuclear matrix	cellular_component	0.006868	1	1	122	1	15499	A009223
GO:0034399	nuclear periphery	cellular_component	0.006868	1	1	122	1	15499	A009223
GO:0030895	apolipoprotein B mRNA editing enzyme complex	cellular_component	0.0068842	1	1	122	1	15499	A022060
GO:0043984	histone H4-K16 acetylation	biological_process	0.0069257	1	1	122	1	15499	A022228
GO:0019217	regulation of fatty acid metabolic process	biological_process	0.0069495	1	1	122	1	15499	A022227
GO:0042304	regulation of fatty acid biosynthetic process	biological_process	0.0069495	1	1	122	1	15499	A022227
GO:0042586	peptide deformylase activity	molecular_function	0.0069549	1	1	122	1	15499	A009233
GO:0005634	nucleus	cellular_component	0.0078747	1	12	122	806	15499	A022062,A009227,A009223,A022164,A022060,A022228,A022084,A009225,A022073,A009228,A022072,A009226
GO:0031981	nuclear lumen	cellular_component	0.0090459	1	6	122	264	15499	A022164,A009226,A022228,A009227,A009223,A009225
GO:0016811	hydrolase activity, acting on carbon-nitrogen (but not peptide) bonds, in linear amides	molecular_function	0.0093342	1	2	122	22	15499	A009233,A022051
GO:0005768	endosome	cellular_component	0.0095043	1	2	122	22	15499	A022226,A009223
GO:0080019	fatty-acyl-CoA reductase (alcohol-forming) activity	molecular_function	0.011902	1	1	122	2	15499	A009185
GO:0043233	organelle lumen	cellular_component	0.012326	1	6	122	282	15499	A009223,A009225,A022228,A009227,A009226,A022164
GO:0070013	intracellular organelle lumen	cellular_component	0.012326	1	6	122	282	15499	A009223,A009225,A009227,A022228,A009226,A022164
GO:0048869	cellular developmental process	biological_process	0.013335	1	5	122	214	15499	A022177,A022005,A022143,A022074,A022171
GO:0035735	intraflagellar transport involved in cilium morphogenesis	biological_process	0.013635	1	1	122	2	15499	A022143
GO:0003727	single-stranded RNA binding	molecular_function	0.013735	1	1	122	2	15499	A022060
GO:0071985	multivesicular body sorting pathway	biological_process	0.01377	1	1	122	2	15499	A022226
GO:0000814	ESCRT II complex	cellular_component	0.01377	1	1	122	2	15499	A022226
GO:0043967	histone H4 acetylation	biological_process	0.013782	1	1	122	2	15499	A022228
GO:0031726	CCR1 chemokine receptor binding	molecular_function	0.013859	1	1	122	2	15499	A009229
GO:0031729	CCR4 chemokine receptor binding	molecular_function	0.013859	1	1	122	2	15499	A009229
GO:0031730	CCR5 chemokine receptor binding	molecular_function	0.013859	1	1	122	2	15499	A009229
GO:0048020	CCR chemokine receptor binding	molecular_function	0.013859	1	1	122	2	15499	A009229
GO:0009653	anatomical structure morphogenesis	biological_process	0.014151	1	4	122	141	15499	A022005,A022177,A022143,A022171
GO:0022604	regulation of cell morphogenesis	biological_process	0.01477	1	2	122	28	15499	A022171,A022177
GO:0031974	membrane-enclosed lumen	cellular_component	0.014935	1	6	122	294	15499	A022164,A009226,A009227,A022228,A009225,A009223
GO:0006952	defense response	biological_process	0.015006	1	3	122	75	15499	A022308,A022307,A009229
GO:0005654	nucleoplasm	cellular_component	0.015508	1	5	122	216	15499	A009225,A022228,A009227,A009226,A022164
GO:0044451	nucleoplasm part	cellular_component	0.015508	1	5	122	216	15499	A009225,A009227,A022228,A009226,A022164
GO:0032990	cell part morphogenesis	biological_process	0.016399	1	3	122	81	15499	A022143,A022005,A022171
GO:0048858	cell projection morphogenesis	biological_process	0.016399	1	3	122	81	15499	A022171,A022143,A022005
GO:0050793	regulation of developmental process	biological_process	0.016843	1	3	122	82	15499	A022171,A022074,A022177
GO:0060996	dendritic spine development	biological_process	0.017687	1	1	122	3	15499	A022171
GO:0060997	dendritic spine morphogenesis	biological_process	0.017687	1	1	122	3	15499	A022171
GO:0060998	regulation of dendritic spine development	biological_process	0.017687	1	1	122	3	15499	A022171
GO:0061001	regulation of dendritic spine morphogenesis	biological_process	0.017687	1	1	122	3	15499	A022171
GO:0097061	dendritic spine organization	biological_process	0.017687	1	1	122	3	15499	A022171
GO:0005576	extracellular region	cellular_component	0.019785	1	7	122	402	15499	A009229,A009185,A022307,A022308,A009230,A022189,A009204
GO:0006950	response to stress	biological_process	0.019967	1	6	122	313	15499	A009225,A009227,A009226,A009229,A022308,A022307
GO:0032940	secretion by cell	biological_process	0.020321	1	3	122	89	15499	A022227,A022128,A009207
GO:0030149	sphingolipid catabolic process	biological_process	0.020428	1	1	122	3	15499	A022051
GO:0046466	membrane lipid catabolic process	biological_process	0.020428	1	1	122	3	15499	A022051
GO:0046514	ceramide catabolic process	biological_process	0.020428	1	1	122	3	15499	A022051
GO:0016556	mRNA modification	biological_process	0.02051	1	1	122	3	15499	A022060
GO:0005132	interferon-alpha/beta receptor binding	molecular_function	0.020712	1	1	122	3	15499	A022308
GO:0001637	G-protein coupled chemoattractant receptor activity	molecular_function	0.020712	1	1	122	3	15499	A022178
GO:0004950	chemokine receptor activity	molecular_function	0.020712	1	1	122	3	15499	A022178
GO:0016493	C-C chemokine receptor activity	molecular_function	0.020712	1	1	122	3	15499	A022178
GO:0030514	negative regulation of BMP signaling pathway	biological_process	0.020733	1	1	122	3	15499	A022074
GO:0034446	substrate adhesion-dependent cell spreading	biological_process	0.024447	1	1	122	4	15499	A022171
GO:0007059	chromosome segregation	biological_process	0.025172	1	2	122	36	15499	A009235,A009223
GO:0051704	multi-organism process	biological_process	0.025337	1	2	122	36	15499	A009229,A022183
GO:0010646	regulation of cell communication	biological_process	0.025587	1	5	122	254	15499	A022306,A022074,A009185,A022227,A022179
GO:0046903	secretion	biological_process	0.026394	1	3	122	98	15499	A009207,A022227,A022128
GO:0004656	procollagen-proline 4-dioxygenase activity	molecular_function	0.026477	1	1	122	4	15499	A022068
GO:0031545	peptidyl-proline 4-dioxygenase activity	molecular_function	0.026477	1	1	122	4	15499	A022068
GO:0031638	zymogen activation	biological_process	0.026934	1	1	122	4	15499	A022184
GO:0031639	plasminogen activation	biological_process	0.026934	1	1	122	4	15499	A022184
GO:0006955	immune response	biological_process	0.026947	1	4	122	165	15499	A009229,A009230,A022178,A009204
GO:0009074	aromatic amino acid family catabolic process	biological_process	0.027029	1	1	122	4	15499	A009234
GO:0051241	negative regulation of multicellular organismal process	biological_process	0.027188	1	1	122	4	15499	A022189
GO:0070098	chemokine-mediated signaling pathway	biological_process	0.027356	1	1	122	4	15499	A009229
GO:0072487	MSL complex	cellular_component	0.027383	1	1	122	4	15499	A022228
GO:0030510	regulation of BMP signaling pathway	biological_process	0.027395	1	1	122	4	15499	A022074
GO:0006935	chemotaxis	biological_process	0.027447	1	2	122	40	15499	A022005,A022178
GO:0042330	taxis	biological_process	0.027447	1	2	122	40	15499	A022178,A022005
GO:0042221	response to chemical stimulus	biological_process	0.028243	1	4	122	172	15499	A022227,A022178,A022005,A009229
GO:0000123	histone acetyltransferase complex	cellular_component	0.028623	1	2	122	39	15499	A022228,A022164
GO:0023051	regulation of signaling	biological_process	0.02958	1	5	122	264	15499	A022227,A022179,A022306,A009185,A022074
GO:0045595	regulation of cell differentiation	biological_process	0.029737	1	2	122	41	15499	A022074,A022171
GO:0040011	locomotion	biological_process	0.030205	1	3	122	104	15499	A022178,A022171,A022005
GO:0030030	cell projection organization	biological_process	0.030303	1	3	122	103	15499	A022171,A022143,A022005
GO:0048813	dendrite morphogenesis	biological_process	0.030588	1	1	122	5	15499	A022171
GO:0048814	regulation of dendrite morphogenesis	biological_process	0.030588	1	1	122	5	15499	A022171
GO:0050773	regulation of dendrite development	biological_process	0.030588	1	1	122	5	15499	A022171
GO:0009743	response to carbohydrate stimulus	biological_process	0.03225	1	1	122	5	15499	A022227
GO:0009746	response to hexose stimulus	biological_process	0.03225	1	1	122	5	15499	A022227
GO:0009749	response to glucose stimulus	biological_process	0.03225	1	1	122	5	15499	A022227
GO:0034284	response to monosaccharide stimulus	biological_process	0.03225	1	1	122	5	15499	A022227
GO:0016192	vesicle-mediated transport	biological_process	0.032684	1	5	122	267	15499	A022128,A009223,A022226,A009207,A009218
GO:0007076	mitotic chromosome condensation	biological_process	0.033232	1	1	122	5	15499	A009223
GO:0030015	CCR4-NOT core complex	cellular_component	0.033385	1	1	122	5	15499	A009237
GO:0008092	cytoskeletal protein binding	molecular_function	0.033682	1	6	122	369	15499	A009218,A009235,A022306,A022177,A022156,A022163
GO:0046890	regulation of lipid biosynthetic process	biological_process	0.034035	1	1	122	5	15499	A022227
GO:0070997	neuron death	biological_process	0.034107	1	1	122	5	15499	A022005
GO:0045596	negative regulation of cell differentiation	biological_process	0.034181	1	1	122	5	15499	A022074
GO:0022603	regulation of anatomical structure morphogenesis	biological_process	0.034374	1	2	122	44	15499	A022177,A022171
GO:0051128	regulation of cellular component organization	biological_process	0.036168	1	4	122	185	15499	A022156,A022171,A022177,A009218
GO:0016358	dendrite development	biological_process	0.036487	1	1	122	6	15499	A022171
GO:0019798	procollagen-proline dioxygenase activity	molecular_function	0.038671	1	1	122	6	15499	A022068
GO:0031543	peptidyl-proline dioxygenase activity	molecular_function	0.038671	1	1	122	6	15499	A022068
GO:0030261	chromosome condensation	biological_process	0.039844	1	1	122	6	15499	A009223
GO:0048812	neuron projection morphogenesis	biological_process	0.040004	1	2	122	49	15499	A022171,A022005
GO:0032991	macromolecular complex	cellular_component	0.040211	1	16	122	1484	15499	A022062,A009237,A022226,A022164,A022183,A009223,A022128,A022060,A009207,A022072,A009225,A022073,A009227,A022305,A009226,A022228
GO:0030278	regulation of ossification	biological_process	0.040256	1	1	122	6	15499	A022189
GO:0006743	ubiquinone metabolic process	biological_process	0.040426	1	1	122	6	15499	A009210
GO:0006744	ubiquinone biosynthetic process	biological_process	0.040426	1	1	122	6	15499	A009210
GO:0045426	quinone cofactor biosynthetic process	biological_process	0.040426	1	1	122	6	15499	A009210
GO:1901663	quinone biosynthetic process	biological_process	0.040426	1	1	122	6	15499	A009210
GO:0010565	regulation of cellular ketone metabolic process	biological_process	0.04072	1	1	122	6	15499	A022227
GO:0008093	cytoskeletal adaptor activity	molecular_function	0.04373	1	1	122	7	15499	A022156
GO:0002376	immune system process	biological_process	0.044533	1	4	122	194	15499	A022178,A009204,A009229,A009230
GO:0005639	integral to nuclear inner membrane	cellular_component	0.046743	1	1	122	7	15499	A022062
GO:0031229	intrinsic to nuclear inner membrane	cellular_component	0.046743	1	1	122	7	15499	A022062
GO:0044453	nuclear membrane part	cellular_component	0.046743	1	1	122	7	15499	A022062
GO:0042375	quinone cofactor metabolic process	biological_process	0.04704	1	1	122	7	15499	A009210
GO:1901661	quinone metabolic process	biological_process	0.04704	1	1	122	7	15499	A009210
GO:0042181	ketone biosynthetic process	biological_process	0.047081	1	1	122	7	15499	A009210
GO:0001906	cell killing	biological_process	0.047293	1	1	122	7	15499	A022183
GO:0031640	killing of cells of other organism	biological_process	0.047293	1	1	122	7	15499	A022183
GO:0035821	modification of morphology or physiology of other organism	biological_process	0.047293	1	1	122	7	15499	A022183
GO:0044179	hemolysis in other organism	biological_process	0.047293	1	1	122	7	15499	A022183
GO:0044364	disruption of cells of other organism	biological_process	0.047293	1	1	122	7	15499	A022183
GO:0046931	pore complex assembly	biological_process	0.047293	1	1	122	7	15499	A022183
GO:0051715	cytolysis in other organism	biological_process	0.047293	1	1	122	7	15499	A022183
GO:0051801	cytolysis in other organism involved in symbiotic interaction	biological_process	0.047293	1	1	122	7	15499	A022183
GO:0051817	modification of morphology or physiology of other organism involved in symbiotic interaction	biological_process	0.047293	1	1	122	7	15499	A022183
GO:0051818	disruption of cells of other organism involved in symbiotic interaction	biological_process	0.047293	1	1	122	7	15499	A022183
GO:0051883	killing of cells in other organism involved in symbiotic interaction	biological_process	0.047293	1	1	122	7	15499	A022183
GO:0052331	hemolysis in other organism involved in symbiotic interaction	biological_process	0.047293	1	1	122	7	15499	A022183
GO:0030509	BMP signaling pathway	biological_process	0.047413	1	1	122	7	15499	A022074
GO:0016011	dystroglycan complex	cellular_component	0.047583	1	1	122	8	15499	A022305
GO:0016012	sarcoglycan complex	cellular_component	0.047583	1	1	122	8	15499	A022305
GO:0043227	membrane-bounded organelle	cellular_component	0.048329	1	14	122	1279	15499	A009228,A022072,A009226,A022084,A022228,A009225,A022073,A022060,A022164,A022226,A009227,A009223,A022068,A022062
GO:0043231	intracellular membrane-bounded organelle	cellular_component	0.048329	1	14	122	1279	15499	A022068,A022062,A022226,A022164,A009223,A009227,A022060,A009226,A022072,A009228,A009225,A022073,A022084,A022228
GO:0051239	regulation of multicellular organismal process	biological_process	0.048765	1	3	122	124	15499	A022171,A022306,A022189
GO:0008157	protein phosphatase 1 binding	molecular_function	0.050431	1	1	122	8	15499	A022306
GO:0016620	oxidoreductase activity, acting on the aldehyde or oxo group of donors, NAD or NADP as acceptor	molecular_function	0.052001	1	1	122	8	15499	A009185
GO:0005637	nuclear inner membrane	cellular_component	0.053071	1	1	122	8	15499	A022062
GO:0004000	adenosine deaminase activity	molecular_function	0.055469	1	1	122	9	15499	A009215
GO:0031175	neuron projection development	biological_process	0.056271	1	2	122	59	15499	A022171,A022005
GO:0006281	DNA repair	biological_process	0.057122	1	3	122	129	15499	A009226,A009225,A009227
GO:0002791	regulation of peptide secretion	biological_process	0.058493	1	1	122	9	15499	A022227
GO:0050796	regulation of insulin secretion	biological_process	0.058493	1	1	122	9	15499	A022227
GO:0090087	regulation of peptide transport	biological_process	0.058493	1	1	122	9	15499	A022227
GO:0090276	regulation of peptide hormone secretion	biological_process	0.058493	1	1	122	9	15499	A022227
GO:0042073	intraflagellar transport	biological_process	0.059234	1	1	122	9	15499	A022143
GO:0009615	response to virus	biological_process	0.060125	1	1	122	9	15499	A009229
GO:0016887	ATPase activity	molecular_function	0.060156	1	4	122	222	15499	A022142,A022231,A022008,A009220
GO:0019216	regulation of lipid metabolic process	biological_process	0.060355	1	1	122	9	15499	A022227
GO:0009968	negative regulation of signal transduction	biological_process	0.062008	1	2	122	61	15499	A009185,A022074
GO:0010648	negative regulation of cell communication	biological_process	0.062008	1	2	122	61	15499	A022074,A009185
GO:0023057	negative regulation of signaling	biological_process	0.062008	1	2	122	61	15499	A009185,A022074
GO:0031965	nuclear membrane	cellular_component	0.063187	1	1	122	10	15499	A022062
GO:0006887	exocytosis	biological_process	0.063829	1	2	122	64	15499	A022128,A009207
GO:0002790	peptide secretion	biological_process	0.064997	1	1	122	10	15499	A022227
GO:0030072	peptide hormone secretion	biological_process	0.064997	1	1	122	10	15499	A022227
GO:0030073	insulin secretion	biological_process	0.064997	1	1	122	10	15499	A022227
GO:0046883	regulation of hormone secretion	biological_process	0.06504	1	1	122	10	15499	A022227
GO:0016740	transferase activity	molecular_function	0.065122	1	16	122	1607	15499	A022132,A022154,A022144,A009209,A022185,A009212,A009234,A009221,A022230,A022168,A022181,A009211,A022090,A022310,A009217,A022053
GO:0008194	UDP-glycosyltransferase activity	molecular_function	0.065416	1	2	122	63	15499	A022185,A022181
GO:0008277	regulation of G-protein coupled receptor protein signaling pathway	biological_process	0.066353	1	1	122	10	15499	A022179
GO:0016010	dystrophin-associated glycoprotein complex	cellular_component	0.067	1	1	122	11	15499	A022305
GO:0032502	developmental process	biological_process	0.067074	1	6	122	435	15499	A022171,A022074,A022143,A009185,A022177,A022005
GO:0010769	regulation of cell morphogenesis involved in differentiation	biological_process	0.069741	1	1	122	11	15499	A022171
GO:0010975	regulation of neuron projection development	biological_process	0.06976	1	1	122	11	15499	A022171
GO:0008360	regulation of cell shape	biological_process	0.07135	1	1	122	11	15499	A022177
GO:0015833	peptide transport	biological_process	0.071451	1	1	122	11	15499	A022227
GO:0046879	hormone secretion	biological_process	0.071499	1	1	122	11	15499	A022227
GO:0090101	negative regulation of transmembrane receptor protein serine/threonine kinase signaling pathway	biological_process	0.071785	1	1	122	11	15499	A022074
GO:0044403	symbiosis, encompassing mutualism through parasitism	biological_process	0.072504	1	1	122	11	15499	A022183
GO:0044419	interspecies interaction between organisms	biological_process	0.072504	1	1	122	11	15499	A022183
GO:0016226	iron-sulfur cluster assembly	biological_process	0.073412	1	1	122	11	15499	A009209
GO:0031163	metallo-sulfur cluster assembly	biological_process	0.073412	1	1	122	11	15499	A009209
GO:0034992	microtubule organizing center attachment site	cellular_component	0.073537	1	1	122	12	15499	A022062
GO:0034993	SUN-KASH complex	cellular_component	0.073537	1	1	122	12	15499	A022062
GO:0051179	localization	biological_process	0.073706	1	16	122	1634	15499	A022227,A009222,A022179,A022171,A022143,A022130,A022218,A022226,A022183,A022128,A009223,A009224,A022229,A022157,A009207,A009218
GO:0019903	protein phosphatase binding	molecular_function	0.075724	1	1	122	12	15499	A022306
GO:0016706	oxidoreductase activity, acting on paired donors, with incorporation or reduction of molecular oxygen, 2-oxoglutarate as one donor, and incorporation of one atom each of oxygen into both donors	molecular_function	0.076741	1	1	122	12	15499	A022068
GO:0009914	hormone transport	biological_process	0.077691	1	1	122	12	15499	A022227
GO:0090092	regulation of transmembrane receptor protein serine/threonine kinase signaling pathway	biological_process	0.078103	1	1	122	12	15499	A022074
GO:0003899	DNA-directed RNA polymerase activity	molecular_function	0.07815	1	1	122	12	15499	A009211
GO:0034062	RNA polymerase activity	molecular_function	0.07815	1	1	122	12	15499	A009211
GO:0048666	neuron development	biological_process	0.079548	1	2	122	73	15499	A022171,A022005
GO:0009605	response to external stimulus	biological_process	0.080131	1	2	122	71	15499	A022005,A022178
GO:0010970	microtubule-based transport	biological_process	0.084372	1	1	122	13	15499	A022143
GO:0006974	response to DNA damage stimulus	biological_process	0.084561	1	3	122	152	15499	A009226,A009225,A009227
GO:0008374	O-acyltransferase activity	molecular_function	0.084671	1	1	122	13	15499	A009212
GO:0004896	cytokine receptor activity	molecular_function	0.084702	1	1	122	13	15499	A022178
GO:0006810	transport	biological_process	0.084914	1	15	122	1539	15499	A009218,A022218,A009207,A022130,A022143,A022157,A009224,A022229,A009223,A022128,A022179,A009222,A022227,A022183,A022226
GO:0009072	aromatic amino acid family metabolic process	biological_process	0.085079	1	1	122	13	15499	A009234
GO:0030014	CCR4-NOT complex	cellular_component	0.085147	1	1	122	13	15499	A009237
GO:0006633	fatty acid biosynthetic process	biological_process	0.085251	1	1	122	13	15499	A022227
GO:0015026	coreceptor activity	molecular_function	0.085515	1	1	122	13	15499	A022179
GO:0001503	ossification	biological_process	0.08573	1	1	122	13	15499	A022189
GO:0051234	establishment of localization	biological_process	0.086365	1	15	122	1543	15499	A009218,A022218,A009207,A022130,A009223,A022128,A022179,A009222,A022183,A022227,A022226,A022157,A022143,A009224,A022229
GO:0048585	negative regulation of response to stimulus	biological_process	0.087674	1	2	122	74	15499	A022074,A009185
GO:0030674	protein binding, bridging	molecular_function	0.088587	1	1	122	14	15499	A022156
GO:0044767	single-organism developmental process	biological_process	0.089448	1	4	122	258	15499	A022143,A022005,A022177,A022171
GO:0051093	negative regulation of developmental process	biological_process	0.089931	1	1	122	14	15499	A022074
GO:0008483	transaminase activity	molecular_function	0.09073	1	1	122	14	15499	A009234
GO:0032879	regulation of localization	biological_process	0.093477	1	2	122	78	15499	A022227,A022171
GO:0030154	cell differentiation	biological_process	0.094111	1	3	122	166	15499	A022171,A022074,A022005
GO:0008146	sulfotransferase activity	molecular_function	0.094362	1	2	122	76	15499	A022310,A009217
GO:0031344	regulation of cell projection organization	biological_process	0.094709	1	1	122	15	15499	A022171
GO:0044782	cilium organization	biological_process	0.096609	1	1	122	15	15499	A022143
GO:0042886	amide transport	biological_process	0.096696	1	1	122	15	15499	A022227
GO:0016757	transferase activity, transferring glycosyl groups	molecular_function	0.096732	1	4	122	259	15499	A022185,A022181,A022144,A022090
GO:0016769	transferase activity, transferring nitrogenous groups	molecular_function	0.097027	1	1	122	15	15499	A009234
GO:0001653	peptide receptor activity	molecular_function	0.097391	1	1	122	15	15499	A022178
GO:0008528	G-protein coupled peptide receptor activity	molecular_function	0.097391	1	1	122	15	15499	A022178
GO:0019902	phosphatase binding	molecular_function	0.099909	1	1	122	16	15499	A022306
GO:0006733	oxidoreduction coenzyme metabolic process	biological_process	0.10231	1	1	122	16	15499	A009210
GO:0016903	oxidoreductase activity, acting on the aldehyde or oxo group of donors	molecular_function	0.10243	1	1	122	16	15499	A009185
GO:0031644	regulation of neurological system process	biological_process	0.10257	1	1	122	17	15499	A022306
GO:0050804	regulation of synaptic transmission	biological_process	0.10257	1	1	122	17	15499	A022306
GO:0051969	regulation of transmission of nerve impulse	biological_process	0.10257	1	1	122	17	15499	A022306
GO:0005615	extracellular space	cellular_component	0.10621	1	2	122	82	15499	A009229,A022189
GO:0016573	histone acetylation	biological_process	0.10726	1	1	122	17	15499	A022228
GO:0016782	transferase activity, transferring sulfur-containing groups	molecular_function	0.10968	1	2	122	84	15499	A022310,A009217
GO:0030182	neuron differentiation	biological_process	0.10994	1	2	122	88	15499	A022005,A022171
GO:0006259	DNA metabolic process	biological_process	0.11089	1	4	122	270	15499	A009226,A009225,A009223,A009227
GO:0032956	regulation of actin cytoskeleton organization	biological_process	0.11153	1	2	122	85	15499	A022156,A009218
GO:0032970	regulation of actin filament-based process	biological_process	0.11153	1	2	122	85	15499	A009218,A022156
GO:0050896	response to stimulus	biological_process	0.11199	1	19	122	2141	15499	A022005,A009227,A022179,A022227,A022136,A009230,A022308,A009204,A009226,A022006,A009185,A022093,A009229,A022165,A022074,A022307,A009225,A022178,A022170
GO:0007267	cell-cell signaling	biological_process	0.11257	1	2	122	89	15499	A022306,A022227
GO:0006475	internal protein amino acid acetylation	biological_process	0.11329	1	1	122	18	15499	A022228
GO:0018393	internal peptidyl-lysine acetylation	biological_process	0.11329	1	1	122	18	15499	A022228
GO:0018394	peptidyl-lysine acetylation	biological_process	0.11329	1	1	122	18	15499	A022228
GO:0031418	L-ascorbic acid binding	molecular_function	0.11387	1	1	122	18	15499	A022068
GO:0006672	ceramide metabolic process	biological_process	0.1143	1	1	122	18	15499	A022051
GO:0000070	mitotic sister chromatid segregation	biological_process	0.11601	1	1	122	18	15499	A009223
GO:0000819	sister chromatid segregation	biological_process	0.11601	1	1	122	18	15499	A009223
GO:0048699	generation of neurons	biological_process	0.11736	1	2	122	92	15499	A022005,A022171
GO:0030705	cytoskeleton-dependent intracellular transport	biological_process	0.1191	1	1	122	19	15499	A022143
GO:0044242	cellular lipid catabolic process	biological_process	0.12111	1	1	122	19	15499	A022051
GO:0045664	regulation of neuron differentiation	biological_process	0.12147	1	1	122	20	15499	A022171
GO:0072330	monocarboxylic acid biosynthetic process	biological_process	0.12213	1	1	122	19	15499	A022227
GO:0044446	intracellular organelle part	cellular_component	0.12307	1	11	122	1101	15499	A022062,A009227,A009223,A022164,A022226,A022060,A022228,A009225,A022073,A009226,A022072
GO:0006473	protein acetylation	biological_process	0.12548	1	1	122	20	15499	A022228
GO:0004842	ubiquitin-protein ligase activity	molecular_function	0.12707	1	2	122	94	15499	A022142,A009214
GO:0044283	small molecule biosynthetic process	biological_process	0.12842	1	2	122	91	15499	A009210,A022227
GO:0044711	single-organism biosynthetic process	biological_process	0.12842	1	2	122	91	15499	A009210,A022227
GO:0007009	plasma membrane organization	biological_process	0.12846	1	1	122	21	15499	A022156
GO:0019221	cytokine-mediated signaling pathway	biological_process	0.12894	1	1	122	20	15499	A009229
GO:0034097	response to cytokine stimulus	biological_process	0.12894	1	1	122	20	15499	A009229
GO:0071345	cellular response to cytokine stimulus	biological_process	0.12894	1	1	122	20	15499	A009229
GO:0003779	actin binding	molecular_function	0.12967	1	3	122	194	15499	A022177,A022306,A009218
GO:0016814	hydrolase activity, acting on carbon-nitrogen (but not peptide) bonds, in cyclic amidines	molecular_function	0.13031	1	1	122	21	15499	A009215
GO:0030036	actin cytoskeleton organization	biological_process	0.13047	1	3	122	191	15499	A022156,A009218,A022177
GO:0018205	peptidyl-lysine modification	biological_process	0.13117	1	1	122	21	15499	A022228
GO:0006928	cellular component movement	biological_process	0.13133	1	3	122	194	15499	A022005,A022143,A022171
GO:0044422	organelle part	cellular_component	0.13188	1	11	122	1117	15499	A022072,A009226,A022228,A009225,A022073,A022060,A022164,A022226,A009227,A009223,A022062
GO:0044421	extracellular region part	cellular_component	0.13195	1	2	122	94	15499	A022189,A009229
GO:0030334	regulation of cell migration	biological_process	0.13228	1	1	122	22	15499	A022171
GO:0030178	negative regulation of Wnt receptor signaling pathway	biological_process	0.1341	1	1	122	22	15499	A009185
GO:0022008	neurogenesis	biological_process	0.13472	1	2	122	101	15499	A022005,A022171
GO:0019787	small conjugating protein ligase activity	molecular_function	0.13617	1	2	122	98	15499	A009214,A022142
GO:0019239	deaminase activity	molecular_function	0.13619	1	1	122	22	15499	A009215
GO:0030029	actin filament-based process	biological_process	0.13645	1	3	122	195	15499	A022177,A009218,A022156
GO:0033554	cellular response to stress	biological_process	0.13645	1	3	122	189	15499	A009225,A009227,A009226
GO:0050767	regulation of neurogenesis	biological_process	0.13709	1	1	122	23	15499	A022171
GO:0010817	regulation of hormone levels	biological_process	0.13922	1	1	122	22	15499	A022227
GO:0006954	inflammatory response	biological_process	0.1406	1	1	122	22	15499	A009229
GO:0051960	regulation of nervous system development	biological_process	0.1428	1	1	122	24	15499	A022171
GO:0006665	sphingolipid metabolic process	biological_process	0.14411	1	1	122	23	15499	A022051
GO:2000145	regulation of cell motility	biological_process	0.14416	1	1	122	24	15499	A022171
GO:0005102	receptor binding	molecular_function	0.14567	1	5	122	413	15499	A009204,A009230,A022308,A022307,A009229
GO:0008173	RNA methyltransferase activity	molecular_function	0.14573	1	1	122	23	15499	A022230
GO:0005507	copper ion binding	molecular_function	0.1476	1	1	122	24	15499	A022071
GO:0016043	cellular component organization	biological_process	0.14777	1	10	122	1025	15499	A022183,A009223,A022171,A022005,A022143,A022156,A009209,A022228,A022177,A009218
GO:0016881	acid-amino acid ligase activity	molecular_function	0.14792	1	2	122	103	15499	A009214,A022142
GO:0051270	regulation of cellular component movement	biological_process	0.15009	1	1	122	25	15499	A022171
GO:0006631	fatty acid metabolic process	biological_process	0.15079	1	1	122	24	15499	A022227
GO:0097485	neuron projection guidance	biological_process	0.15083	1	1	122	26	15499	A022005
GO:0046930	pore complex	cellular_component	0.15187	1	1	122	24	15499	A022183
GO:0048468	cell development	biological_process	0.15407	1	2	122	108	15499	A022005,A022171
GO:0003950	NAD+ ADP-ribosyltransferase activity	molecular_function	0.15578	1	1	122	25	15499	A022090
GO:0040012	regulation of locomotion	biological_process	0.15594	1	1	122	26	15499	A022171
GO:0005242	inward rectifier potassium channel activity	molecular_function	0.15817	1	1	122	25	15499	A022130
GO:0051046	regulation of secretion	biological_process	0.15834	1	1	122	26	15499	A022227
GO:0009607	response to biotic stimulus	biological_process	0.15907	1	1	122	25	15499	A009229
GO:0051707	response to other organism	biological_process	0.15907	1	1	122	25	15499	A009229
GO:0060284	regulation of cell development	biological_process	0.15974	1	1	122	27	15499	A022171
GO:0065008	regulation of biological quality	biological_process	0.15977	1	4	122	314	15499	A022177,A009218,A022183,A022227
GO:0010033	response to organic substance	biological_process	0.16442	1	2	122	108	15499	A009229,A022227
GO:0004970	ionotropic glutamate receptor activity	molecular_function	0.16446	1	1	122	32	15499	A022100
GO:0008066	glutamate receptor activity	molecular_function	0.16446	1	1	122	32	15499	A022100
GO:0044765	single-organism transport	biological_process	0.16453	1	12	122	1319	15499	A022130,A009207,A022227,A022183,A022226,A009222,A022128,A009223,A022229,A009224,A022157,A022143
GO:0043543	protein acylation	biological_process	0.16566	1	1	122	27	15499	A022228
GO:0048029	monosaccharide binding	molecular_function	0.16584	1	1	122	27	15499	A022068
GO:0005635	nuclear envelope	cellular_component	0.16676	1	1	122	28	15499	A022062
GO:0003824	catalytic activity	molecular_function	0.16885	1	35	122	4503	15499	A009212,A022185,A022169,A022005,A022231,A022187,A022230,A009234,A009191,A022184,A009220,A022132,A022051,A022310,A022053,A009215,A022181,A022182,A009231,A022070,A009203,A009214,A022142,A009221,A022144,A022154,A009209,A022090,A022068,A009217,A009185,A009233,A022008,A022168,A009211
GO:1901700	response to oxygen-containing compound	biological_process	0.1706	1	1	122	28	15499	A022227
GO:0009063	cellular amino acid catabolic process	biological_process	0.17422	1	1	122	28	15499	A009234
GO:0048856	anatomical structure development	biological_process	0.17513	1	4	122	334	15499	A022171,A022177,A022005,A022143
GO:0005201	extracellular matrix structural constituent	molecular_function	0.17612	1	1	122	31	15499	A022304
GO:0031589	cell-substrate adhesion	biological_process	0.17679	1	1	122	30	15499	A022171
GO:0008373	sialyltransferase activity	molecular_function	0.17815	1	1	122	29	15499	A022144
GO:0006417	regulation of translation	biological_process	0.1792	1	1	122	29	15499	A009237
GO:0016485	protein processing	biological_process	0.17955	1	1	122	29	15499	A022184
GO:1901565	organonitrogen compound catabolic process	biological_process	0.18003	1	2	122	118	15499	A022051,A009234
GO:0071840	cellular component organization or biogenesis	biological_process	0.18069	1	10	122	1072	15499	A009218,A022177,A009209,A022228,A022156,A022143,A022005,A022171,A009223,A022183
GO:0051493	regulation of cytoskeleton organization	biological_process	0.18344	1	2	122	116	15499	A022156,A009218
GO:0060341	regulation of cellular localization	biological_process	0.18395	1	1	122	31	15499	A022227
GO:0009966	regulation of signal transduction	biological_process	0.18445	1	3	122	226	15499	A022074,A009185,A022179
GO:0003001	generation of a signal involved in cell-cell signaling	biological_process	0.18582	1	1	122	32	15499	A022227
GO:0023061	signal release	biological_process	0.18582	1	1	122	32	15499	A022227
GO:0031406	carboxylic acid binding	molecular_function	0.18931	1	1	122	31	15499	A022068
GO:0051604	protein maturation	biological_process	0.19078	1	1	122	31	15499	A022184
GO:0005044	scavenger receptor activity	molecular_function	0.19224	1	1	122	32	15499	A022061
GO:0019842	vitamin binding	molecular_function	0.19336	1	1	122	32	15499	A022068
GO:0060271	cilium morphogenesis	biological_process	0.19611	1	1	122	32	15499	A022143
GO:0016879	ligase activity, forming carbon-nitrogen bonds	molecular_function	0.19864	1	2	122	124	15499	A022142,A009214
GO:0000280	nuclear division	biological_process	0.20051	1	1	122	33	15499	A009223
GO:0007067	mitosis	biological_process	0.20051	1	1	122	33	15499	A009223
GO:0030838	positive regulation of actin filament polymerization	biological_process	0.20128	1	1	122	33	15499	A009218
GO:0045010	actin nucleation	biological_process	0.20128	1	1	122	33	15499	A009218
GO:0030111	regulation of Wnt receptor signaling pathway	biological_process	0.20247	1	1	122	34	15499	A009185
GO:0070615	nucleosome-dependent ATPase activity	molecular_function	0.20606	1	1	122	35	15499	A022231
GO:0032787	monocarboxylic acid metabolic process	biological_process	0.20707	1	1	122	34	15499	A022227
GO:0008168	methyltransferase activity	molecular_function	0.20863	1	2	122	126	15499	A022230,A009209
GO:0007178	transmembrane receptor protein serine/threonine kinase signaling pathway	biological_process	0.21489	1	1	122	36	15499	A022074
GO:0050660	flavin adenine dinucleotide binding	molecular_function	0.21726	1	1	122	36	15499	A009191
GO:0038024	cargo receptor activity	molecular_function	0.21848	1	1	122	37	15499	A022061
GO:0031090	organelle membrane	cellular_component	0.21911	1	3	122	238	15499	A022226,A009223,A022062
GO:0016054	organic acid catabolic process	biological_process	0.22287	1	1	122	37	15499	A009234
GO:0046395	carboxylic acid catabolic process	biological_process	0.22287	1	1	122	37	15499	A009234
GO:0031334	positive regulation of protein complex assembly	biological_process	0.22322	1	1	122	37	15499	A009218
GO:0032273	positive regulation of protein polymerization	biological_process	0.22322	1	1	122	37	15499	A009218
GO:0019899	enzyme binding	molecular_function	0.22638	1	2	122	136	15499	A022306,A022177
GO:0015276	ligand-gated ion channel activity	molecular_function	0.23302	1	2	122	145	15499	A022130,A022100
GO:0022834	ligand-gated channel activity	molecular_function	0.23302	1	2	122	145	15499	A022100,A022130
GO:0031300	intrinsic to organelle membrane	cellular_component	0.23452	1	1	122	39	15499	A022062
GO:0031301	integral to organelle membrane	cellular_component	0.23452	1	1	122	39	15499	A022062
GO:0048285	organelle fission	biological_process	0.23817	1	1	122	40	15499	A009223
GO:0016741	transferase activity, transferring one-carbon groups	molecular_function	0.23856	1	2	122	138	15499	A022230,A009209
GO:0051495	positive regulation of cytoskeleton organization	biological_process	0.23898	1	1	122	40	15499	A009218
GO:0009108	coenzyme biosynthetic process	biological_process	0.2395	1	1	122	40	15499	A009210
GO:0060090	binding, bridging	molecular_function	0.24072	1	1	122	43	15499	A022156
GO:0006323	DNA packaging	biological_process	0.24156	1	1	122	40	15499	A009223
GO:0051301	cell division	biological_process	0.24178	1	1	122	41	15499	A009235
GO:0048667	cell morphogenesis involved in neuron differentiation	biological_process	0.24209	1	1	122	43	15499	A022171
GO:0044057	regulation of system process	biological_process	0.24336	1	1	122	42	15499	A022306
GO:0033043	regulation of organelle organization	biological_process	0.2501	1	2	122	143	15499	A009218,A022156
GO:0004252	serine-type endopeptidase activity	molecular_function	0.25203	1	2	122	143	15499	A009185,A022184
GO:0000904	cell morphogenesis involved in differentiation	biological_process	0.25253	1	1	122	45	15499	A022171
GO:0051536	iron-sulfur cluster binding	molecular_function	0.25284	1	1	122	43	15499	A009209
GO:0051540	metal cluster binding	molecular_function	0.25284	1	1	122	43	15499	A009209
GO:0042127	regulation of cell proliferation	biological_process	0.25812	1	1	122	44	15499	A022306
GO:0005622	intracellular	cellular_component	0.25818	1	18	122	2261	15499	A009227,A022228,A009209,A009228,A009226,A009237,A022068,A022062,A022128,A009223,A022164,A022226,A009207,A022060,A022084,A022073,A009225,A022072
GO:0044424	intracellular part	cellular_component	0.25818	1	18	122	2261	15499	A009227,A009228,A009226,A009209,A022228,A022226,A022164,A022128,A009223,A022068,A022062,A009237,A022072,A022084,A022073,A009225,A009207,A022060
GO:0051213	dioxygenase activity	molecular_function	0.25882	1	1	122	44	15499	A022068
GO:0015631	tubulin binding	molecular_function	0.25933	1	2	122	149	15499	A022163,A009235
GO:0010608	posttranscriptional regulation of gene expression	biological_process	0.26003	1	1	122	44	15499	A009237
GO:0010638	positive regulation of organelle organization	biological_process	0.26343	1	1	122	45	15499	A009218
GO:0016042	lipid catabolic process	biological_process	0.26732	1	1	122	46	15499	A022051
GO:0048037	cofactor binding	molecular_function	0.27002	1	2	122	150	15499	A009234,A009191
GO:0016763	transferase activity, transferring pentosyl groups	molecular_function	0.2734	1	1	122	47	15499	A022090
GO:0030170	pyridoxal phosphate binding	molecular_function	0.27483	1	1	122	47	15499	A009234
GO:0051188	cofactor biosynthetic process	biological_process	0.27879	1	1	122	48	15499	A009210
GO:0044282	small molecule catabolic process	biological_process	0.27963	1	1	122	48	15499	A009234
GO:0044712	single-organism catabolic process	biological_process	0.27963	1	1	122	48	15499	A009234
GO:0007399	nervous system development	biological_process	0.27996	1	2	122	163	15499	A022171,A022005
GO:0017111	nucleoside-triphosphatase activity	molecular_function	0.28016	1	6	122	665	15499	A022231,A022070,A022169,A022008,A009220,A022142
GO:0048519	negative regulation of biological process	biological_process	0.28258	1	3	122	274	15499	A009185,A022074,A022189
GO:0051049	regulation of transport	biological_process	0.28358	1	1	122	50	15499	A022227
GO:0051130	positive regulation of cellular component organization	biological_process	0.28367	1	1	122	49	15499	A009218
GO:0016477	cell migration	biological_process	0.28428	1	1	122	51	15499	A022171
GO:0009451	RNA modification	biological_process	0.28429	1	1	122	49	15499	A022060
GO:0006643	membrane lipid metabolic process	biological_process	0.28895	1	1	122	50	15499	A022051
GO:0016462	pyrophosphatase activity	molecular_function	0.29549	1	6	122	678	15499	A022142,A022231,A022169,A022070,A009220,A022008
GO:2000026	regulation of multicellular organismal development	biological_process	0.29623	1	1	122	54	15499	A022171
GO:0006732	coenzyme metabolic process	biological_process	0.29746	1	1	122	52	15499	A009210
GO:0016818	hydrolase activity, acting on acid anhydrides, in phosphorus-containing anhydrides	molecular_function	0.29791	1	6	122	680	15499	A022231,A022169,A009220,A022070,A022008,A022142
GO:0016817	hydrolase activity, acting on acid anhydrides	molecular_function	0.29909	1	6	122	681	15499	A022142,A022169,A009220,A022070,A022008,A022231
GO:0008283	cell proliferation	biological_process	0.30292	1	1	122	53	15499	A022306
GO:0009611	response to wounding	biological_process	0.30521	1	1	122	53	15499	A009229
GO:0016779	nucleotidyltransferase activity	molecular_function	0.3068	1	1	122	55	15499	A009211
GO:0008138	protein tyrosine/serine/threonine phosphatase activity	molecular_function	0.31051	1	1	122	54	15499	A022187
GO:0006886	intracellular protein transport	biological_process	0.31277	1	2	122	169	15499	A022179,A022218
GO:0016569	covalent chromatin modification	biological_process	0.31836	1	1	122	57	15499	A022228
GO:0016570	histone modification	biological_process	0.31836	1	1	122	57	15499	A022228
GO:0007166	cell surface receptor signaling pathway	biological_process	0.32128	1	8	122	970	15499	A022178,A009229,A022074,A022165,A022093,A009185,A022136,A022179
GO:0071103	DNA conformation change	biological_process	0.32456	1	1	122	57	15499	A009223
GO:0008236	serine-type peptidase activity	molecular_function	0.32494	1	2	122	173	15499	A022184,A009185
GO:0017171	serine hydrolase activity	molecular_function	0.32494	1	2	122	173	15499	A009185,A022184
GO:0048583	regulation of response to stimulus	biological_process	0.33493	1	3	122	309	15499	A022074,A009185,A022179
GO:0016044	cellular membrane organization	biological_process	0.34495	1	1	122	63	15499	A022156
GO:0061024	membrane organization	biological_process	0.34495	1	1	122	63	15499	A022156
GO:0016874	ligase activity	molecular_function	0.34558	1	2	122	183	15499	A009214,A022142
GO:0071705	nitrogen compound transport	biological_process	0.34808	1	1	122	63	15499	A022227
GO:0019866	organelle inner membrane	cellular_component	0.35044	1	1	122	63	15499	A022062
GO:0044707	single-multicellular organism process	biological_process	0.35089	1	5	122	593	15499	A009185,A022306,A022189,A022005,A022171
GO:0043168	anion binding	molecular_function	0.35274	1	14	122	1855	15499	A022053,A009221,A009234,A022068,A022169,A022070,A022231,A009205,A009191,A022218,A022008,A009220,A022168,A022132
GO:0030246	carbohydrate binding	molecular_function	0.35889	1	1	122	66	15499	A022068
GO:0030833	regulation of actin filament polymerization	biological_process	0.36192	1	1	122	66	15499	A009218
GO:0004872	receptor activity	molecular_function	0.36308	1	7	122	876	15499	A022061,A022179,A022100,A022178,A022136,A022165,A022093
GO:0048870	cell motility	biological_process	0.36435	1	1	122	69	15499	A022171
GO:0051674	localization of cell	biological_process	0.36435	1	1	122	69	15499	A022171
GO:0016053	organic acid biosynthetic process	biological_process	0.36451	1	1	122	66	15499	A022227
GO:0046394	carboxylic acid biosynthetic process	biological_process	0.36451	1	1	122	66	15499	A022227
GO:0007268	synaptic transmission	biological_process	0.36509	1	1	122	71	15499	A022306
GO:0003723	RNA binding	molecular_function	0.36533	1	3	122	318	15499	A022060,A009215,A022230
GO:0051186	cofactor metabolic process	biological_process	0.36605	1	1	122	67	15499	A009210
GO:0030041	actin filament polymerization	biological_process	0.36946	1	1	122	68	15499	A009218
GO:0008064	regulation of actin polymerization or depolymerization	biological_process	0.37048	1	1	122	68	15499	A009218
GO:0030832	regulation of actin filament length	biological_process	0.37048	1	1	122	68	15499	A009218
GO:0034613	cellular protein localization	biological_process	0.37429	1	2	122	194	15499	A022179,A022218
GO:0070727	cellular macromolecule localization	biological_process	0.37429	1	2	122	194	15499	A022218,A022179
GO:0044699	single-organism process	biological_process	0.37462	1	35	122	4976	15499	A022005,A022143,A009222,A022227,A009227,A022171,A022130,A022306,A022218,A022228,A022226,A009223,A022128,A009218,A022165,A022093,A022156,A009225,A022170,A022178,A022136,A022179,A009235,A009226,A022229,A009224,A022006,A022157,A022183,A022189,A022177,A009185,A009207,A022074,A009229
GO:0032268	regulation of cellular protein metabolic process	biological_process	0.37472	1	1	122	69	15499	A009237
GO:0032271	regulation of protein polymerization	biological_process	0.37948	1	1	122	70	15499	A009218
GO:0032535	regulation of cellular component size	biological_process	0.38327	1	1	122	71	15499	A009218
GO:0043254	regulation of protein complex assembly	biological_process	0.38366	1	1	122	71	15499	A009218
GO:0032501	multicellular organismal process	biological_process	0.38508	1	5	122	619	15499	A022171,A022005,A022306,A022189,A009185
GO:0051276	chromosome organization	biological_process	0.3853	1	2	122	197	15499	A009223,A022228
GO:0018193	peptidyl-amino acid modification	biological_process	0.38795	1	1	122	72	15499	A022228
GO:0043226	organelle	cellular_component	0.38825	1	14	122	1881	15499	A022228,A022084,A022073,A009225,A009228,A022072,A009226,A022060,A009227,A009223,A022226,A022164,A022062,A022068
GO:0043229	intracellular organelle	cellular_component	0.38825	1	14	122	1881	15499	A022084,A022228,A022073,A009225,A009228,A009226,A022072,A022060,A009227,A009223,A022164,A022226,A022062,A022068
GO:0007275	multicellular organismal development	biological_process	0.39311	1	3	122	345	15499	A022171,A009185,A022005
GO:0044255	cellular lipid metabolic process	biological_process	0.39374	1	2	122	201	15499	A022051,A022227
GO:0019226	transmission of nerve impulse	biological_process	0.3961	1	1	122	79	15499	A022306
GO:0051246	regulation of protein metabolic process	biological_process	0.40436	1	1	122	76	15499	A009237
GO:0043412	macromolecule modification	biological_process	0.40725	1	10	122	1355	15499	A022228,A022144,A022060,A022154,A022168,A022132,A022187,A022053,A009221,A022224
GO:0035637	multicellular organismal signaling	biological_process	0.40782	1	1	122	82	15499	A022306
GO:0051258	protein polymerization	biological_process	0.41196	1	1	122	78	15499	A009218
GO:0006357	regulation of transcription from RNA polymerase II promoter	biological_process	0.41407	1	2	122	210	15499	A022074,A022084
GO:0000278	mitotic cell cycle	biological_process	0.41529	1	1	122	79	15499	A009223
GO:0015031	protein transport	biological_process	0.41803	1	2	122	212	15499	A022218,A022179
GO:0045184	establishment of protein localization	biological_process	0.41803	1	2	122	212	15499	A022218,A022179
GO:0008154	actin polymerization or depolymerization	biological_process	0.41814	1	1	122	80	15499	A009218
GO:0044763	single-organism cellular process	biological_process	0.41932	1	31	122	4468	15499	A022005,A022143,A022136,A022227,A009222,A022179,A009227,A022171,A022306,A022218,A009235,A009226,A022228,A022229,A009224,A022157,A022006,A022128,A009223,A022177,A009207,A022165,A009229,A022093,A022074,A009185,A009218,A022156,A022170,A022178,A009225
GO:0005623	cell	cellular_component	0.41946	1	19	122	2654	15499	A009227,A009228,A022305,A009226,A022228,A009209,A022068,A022062,A009237,A022226,A022164,A022128,A009223,A009207,A022060,A022072,A022084,A022073,A009225
GO:0044464	cell part	cellular_component	0.41946	1	19	122	2654	15499	A009207,A022060,A022072,A022084,A022073,A009225,A022062,A022068,A009237,A022164,A022226,A022128,A009223,A009228,A009226,A022305,A022228,A009209,A009227
GO:0008289	lipid binding	molecular_function	0.42607	1	2	122	216	15499	A022218,A009210
GO:0007010	cytoskeleton organization	biological_process	0.43163	1	3	122	363	15499	A022156,A009218,A022177
GO:0007167	enzyme linked receptor protein signaling pathway	biological_process	0.43203	1	1	122	85	15499	A022074
GO:0031267	small GTPase binding	molecular_function	0.43711	1	1	122	87	15499	A022177
GO:0051020	GTPase binding	molecular_function	0.43711	1	1	122	87	15499	A022177
GO:0016787	hydrolase activity	molecular_function	0.43718	1	14	122	1963	15499	A022187,A022142,A009215,A022051,A022169,A022070,A022231,A022005,A009185,A022184,A009233,A022182,A022008,A009220
GO:0035091	phosphatidylinositol binding	molecular_function	0.43992	1	1	122	86	15499	A022218
GO:0019752	carboxylic acid metabolic process	biological_process	0.4473	1	2	122	222	15499	A009234,A022227
GO:0005575	cellular_component	cellular_component	0.44764	1	38	122	5518	15499	A009225,A022073,A022178,A022072,A022060,A022093,A022165,A022307,A009223,A022128,A022226,A022164,A022062,A022228,A009228,A022130,A022308,A009230,A009227,A022233,A022159,A022061,A022084,A022100,A009185,A009229,A009207,A022189,A022183,A009237,A022068,A009224,A009204,A009209,A009226,A022305,A022179,A022136
GO:0090066	regulation of anatomical structure size	biological_process	0.45079	1	1	122	88	15499	A009218
GO:0044087	regulation of cellular component biogenesis	biological_process	0.45404	1	1	122	89	15499	A009218
GO:0007186	G-protein coupled receptor signaling pathway	biological_process	0.45919	1	5	122	660	15499	A022178,A022179,A022136,A022165,A022093
GO:0016055	Wnt receptor signaling pathway	biological_process	0.46045	1	1	122	92	15499	A009185
GO:0016568	chromatin modification	biological_process	0.46095	1	1	122	92	15499	A022228
GO:0006082	organic acid metabolic process	biological_process	0.46184	1	2	122	229	15499	A009234,A022227
GO:0043436	oxoacid metabolic process	biological_process	0.46184	1	2	122	229	15499	A022227,A009234
GO:0071702	organic substance transport	biological_process	0.46451	1	3	122	376	15499	A022218,A022179,A022227
GO:0005230	extracellular ligand-gated ion channel activity	molecular_function	0.46643	1	1	122	101	15499	A022100
GO:0007018	microtubule-based movement	biological_process	0.48333	1	1	122	101	15499	A022143
GO:0008104	protein localization	biological_process	0.48424	1	2	122	242	15499	A022218,A022179
GO:0038023	signaling receptor activity	molecular_function	0.48605	1	6	122	839	15499	A022179,A022178,A022100,A022136,A022165,A022093
GO:0005783	endoplasmic reticulum	cellular_component	0.48638	1	1	122	98	15499	A022068
GO:0071310	cellular response to organic substance	biological_process	0.48826	1	1	122	99	15499	A009229
GO:0006464	cellular protein modification process	biological_process	0.48829	1	9	122	1295	15499	A022154,A022132,A022168,A022144,A022228,A009221,A022224,A022187,A022053
GO:0036211	protein modification process	biological_process	0.48829	1	9	122	1295	15499	A022228,A022168,A022154,A022132,A022144,A022224,A009221,A022053,A022187
GO:0004871	signal transducer activity	molecular_function	0.48843	1	6	122	841	15499	A022100,A022179,A022178,A022136,A022093,A022165
GO:0060089	molecular transducer activity	molecular_function	0.48843	1	6	122	841	15499	A022179,A022178,A022100,A022136,A022165,A022093
GO:0006996	organelle organization	biological_process	0.48846	1	5	122	687	15499	A009223,A022228,A022156,A009218,A022177
GO:0006468	protein phosphorylation	biological_process	0.48857	1	5	122	701	15499	A009221,A022053,A022168,A022154,A022132
GO:0048523	negative regulation of cellular process	biological_process	0.49428	1	2	122	245	15499	A009185,A022074
GO:0050662	coenzyme binding	molecular_function	0.49672	1	1	122	101	15499	A009191
GO:0004672	protein kinase activity	molecular_function	0.49738	1	5	122	709	15499	A009221,A022053,A022132,A022168,A022154
GO:0006461	protein complex assembly	biological_process	0.4981	1	2	122	246	15499	A009218,A022183
GO:0005249	voltage-gated potassium channel activity	molecular_function	0.49883	1	1	122	102	15499	A022130
GO:0071944	cell periphery	cellular_component	0.49961	1	3	122	403	15499	A022128,A022305,A009207
GO:0070271	protein complex biogenesis	biological_process	0.50032	1	2	122	247	15499	A009218,A022183
GO:0006366	transcription from RNA polymerase II promoter	biological_process	0.50264	1	2	122	249	15499	A022074,A022084
GO:0022607	cellular component assembly	biological_process	0.50439	1	3	122	396	15499	A022183,A009209,A009218
GO:0036094	small molecule binding	molecular_function	0.505	1	12	122	1752	15499	A022168,A022132,A009220,A022008,A009191,A009205,A022231,A022068,A022169,A022070,A009221,A022053
GO:0051716	cellular response to stimulus	biological_process	0.5073	1	13	122	1916	15499	A009226,A022178,A022170,A009225,A022165,A009229,A022074,A022093,A009185,A022136,A022179,A009227,A022006
GO:0016491	oxidoreductase activity	molecular_function	0.50968	1	4	122	548	15499	A009185,A009191,A022068,A009231
GO:0048731	system development	biological_process	0.51067	1	2	122	262	15499	A022171,A022005
GO:0006396	RNA processing	biological_process	0.51365	1	2	122	253	15499	A009215,A022230
GO:0044444	cytoplasmic part	cellular_component	0.52598	1	5	122	706	15499	A022068,A009207,A022226,A022128,A009223
GO:0007015	actin filament organization	biological_process	0.53047	1	1	122	113	15499	A009218
GO:0005506	iron ion binding	molecular_function	0.53056	1	1	122	111	15499	A022068
GO:0004930	G-protein coupled receptor activity	molecular_function	0.53746	1	4	122	568	15499	A022136,A022178,A022093,A022165
GO:0008610	lipid biosynthetic process	biological_process	0.54274	1	1	122	114	15499	A022227
GO:0005737	cytoplasm	cellular_component	0.54286	1	6	122	871	15499	A022068,A009207,A022226,A022128,A009209,A009223
GO:0006486	protein glycosylation	biological_process	0.54666	1	1	122	117	15499	A022144
GO:0043413	macromolecule glycosylation	biological_process	0.54666	1	1	122	117	15499	A022144
GO:0070085	glycosylation	biological_process	0.54666	1	1	122	117	15499	A022144
GO:0044700	single organism signaling	biological_process	0.54895	1	12	122	1823	15499	A022006,A022179,A022136,A022227,A022165,A022074,A009229,A022093,A009185,A022306,A022170,A022178
GO:0070887	cellular response to chemical stimulus	biological_process	0.55037	1	1	122	118	15499	A009229
GO:0023052	signaling	biological_process	0.55129	1	12	122	1826	15499	A009185,A022074,A022093,A009229,A022165,A022306,A022178,A022170,A022006,A022179,A022227,A022136
GO:0016310	phosphorylation	biological_process	0.55133	1	5	122	750	15499	A022168,A022154,A022132,A022053,A009221
GO:0016071	mRNA metabolic process	biological_process	0.5536	1	1	122	118	15499	A022060
GO:0016705	oxidoreductase activity, acting on paired donors, with incorporation or reduction of molecular oxygen	molecular_function	0.55401	1	1	122	119	15499	A022068
GO:0016772	transferase activity, transferring phosphorus-containing groups	molecular_function	0.55679	1	6	122	910	15499	A009211,A022053,A009221,A022154,A022168,A022132
GO:0042623	ATPase activity, coupled	molecular_function	0.55731	1	1	122	123	15499	A022231
GO:0005543	phospholipid binding	molecular_function	0.55778	1	1	122	121	15499	A022218
GO:0022839	ion gated channel activity	molecular_function	0.5583	1	2	122	289	15499	A022130,A022100
GO:0005267	potassium channel activity	molecular_function	0.55885	1	1	122	121	15499	A022130
GO:0005525	GTP binding	molecular_function	0.56047	1	3	122	429	15499	A009205,A022070,A022169
GO:0005198	structural molecule activity	molecular_function	0.56072	1	2	122	278	15499	A009219,A022304
GO:0009101	glycoprotein biosynthetic process	biological_process	0.56151	1	1	122	122	15499	A022144
GO:0022836	gated channel activity	molecular_function	0.56197	1	2	122	291	15499	A022100,A022130
GO:0008017	microtubule binding	molecular_function	0.56435	1	1	122	125	15499	A009235
GO:0009100	glycoprotein metabolic process	biological_process	0.56456	1	1	122	123	15499	A022144
GO:0031967	organelle envelope	cellular_component	0.56682	1	1	122	123	15499	A022062
GO:0031975	envelope	cellular_component	0.56682	1	1	122	123	15499	A022062
GO:0032561	guanyl ribonucleotide binding	molecular_function	0.56693	1	3	122	433	15499	A009205,A022070,A022169
GO:0019439	aromatic compound catabolic process	biological_process	0.57124	1	1	122	128	15499	A009234
GO:0006470	protein dephosphorylation	biological_process	0.57358	1	1	122	131	15499	A022187
GO:0006813	potassium ion transport	biological_process	0.57427	1	1	122	127	15499	A022130
GO:0015267	channel activity	molecular_function	0.57498	1	3	122	459	15499	A022100,A022183,A022130
GO:0022803	passive transmembrane transporter activity	molecular_function	0.57498	1	3	122	459	15499	A022130,A022183,A022100
GO:0015079	potassium ion transmembrane transporter activity	molecular_function	0.5751	1	1	122	127	15499	A022130
GO:0016747	transferase activity, transferring acyl groups other than amino-acyl groups	molecular_function	0.5753	1	1	122	125	15499	A009212
GO:0022402	cell cycle process	biological_process	0.57847	1	1	122	127	15499	A009223
GO:0044085	cellular component biogenesis	biological_process	0.58438	1	3	122	445	15499	A022183,A009209,A009218
GO:0016773	phosphotransferase activity, alcohol group as acceptor	molecular_function	0.58659	1	5	122	782	15499	A009221,A022053,A022168,A022154,A022132
GO:0044248	cellular catabolic process	biological_process	0.58673	1	2	122	293	15499	A009234,A022051
GO:0022843	voltage-gated cation channel activity	molecular_function	0.58846	1	1	122	133	15499	A022130
GO:0007154	cell communication	biological_process	0.59275	1	12	122	1877	15499	A022093,A022074,A009229,A022165,A009185,A022306,A022170,A022178,A022006,A022179,A022227,A022136
GO:0000166	nucleotide binding	molecular_function	0.59455	1	11	122	1709	15499	A009205,A009191,A009220,A022008,A022168,A022132,A022053,A009221,A022070,A022169,A022231
GO:1901265	nucleoside phosphate binding	molecular_function	0.59455	1	11	122	1709	15499	A022231,A022070,A022169,A022053,A009221,A009191,A022132,A022168,A009220,A022008,A009205
GO:0006325	chromatin organization	biological_process	0.59504	1	1	122	133	15499	A022228
GO:0004888	transmembrane signaling receptor activity	molecular_function	0.59731	1	5	122	781	15499	A022136,A022178,A022100,A022093,A022165
GO:0050877	neurological system process	biological_process	0.59944	1	1	122	141	15499	A022306
GO:1901361	organic cyclic compound catabolic process	biological_process	0.60213	1	1	122	139	15499	A009234
GO:0019001	guanyl nucleotide binding	molecular_function	0.6057	1	3	122	459	15499	A009205,A022169,A022070
GO:0035639	purine ribonucleoside triphosphate binding	molecular_function	0.60744	1	10	122	1571	15499	A022070,A022169,A022231,A009221,A022053,A009220,A022008,A022168,A022132,A009205
GO:0001883	purine nucleoside binding	molecular_function	0.60818	1	10	122	1572	15499	A009221,A022053,A022231,A022070,A022169,A009205,A022132,A022168,A009220,A022008
GO:0032550	purine ribonucleoside binding	molecular_function	0.60818	1	10	122	1572	15499	A022008,A009220,A022168,A022132,A009205,A022070,A022169,A022231,A022053,A009221
GO:0001882	nucleoside binding	molecular_function	0.6107	1	10	122	1575	15499	A022169,A022070,A022231,A022053,A009221,A009220,A022008,A022132,A022168,A009205
GO:0032549	ribonucleoside binding	molecular_function	0.6107	1	10	122	1575	15499	A022053,A009221,A022231,A022169,A022070,A009205,A022132,A022168,A022008,A009220
GO:0004721	phosphoprotein phosphatase activity	molecular_function	0.61152	1	1	122	145	15499	A022187
GO:0032555	purine ribonucleotide binding	molecular_function	0.61475	1	10	122	1580	15499	A009205,A022008,A009220,A022168,A022132,A009221,A022053,A022070,A022169,A022231
GO:0032553	ribonucleotide binding	molecular_function	0.61959	1	10	122	1586	15499	A022132,A022168,A009220,A022008,A009205,A022231,A022070,A022169,A022053,A009221
GO:0043623	cellular protein complex assembly	biological_process	0.62399	1	1	122	143	15499	A009218
GO:0003924	GTPase activity	molecular_function	0.62544	1	2	122	312	15499	A022070,A022169
GO:0065003	macromolecular complex assembly	biological_process	0.62698	1	2	122	311	15499	A022183,A009218
GO:0005244	voltage-gated ion channel activity	molecular_function	0.62988	1	1	122	149	15499	A022130
GO:0044281	small molecule metabolic process	biological_process	0.63379	1	3	122	484	15499	A009210,A009234,A022227
GO:0022832	voltage-gated channel activity	molecular_function	0.63456	1	1	122	151	15499	A022130
GO:0016301	kinase activity	molecular_function	0.63506	1	5	122	824	15499	A009221,A022053,A022168,A022154,A022132
GO:0071822	protein complex subunit organization	biological_process	0.63659	1	2	122	319	15499	A022183,A009218
GO:0017076	purine nucleotide binding	molecular_function	0.63737	1	10	122	1608	15499	A009205,A009220,A022008,A022132,A022168,A009221,A022053,A022169,A022070,A022231
GO:0005524	ATP binding	molecular_function	0.63803	1	7	122	1144	15499	A009221,A022053,A022168,A022231,A022132,A022008,A009220
GO:0006629	lipid metabolic process	biological_process	0.63865	1	2	122	320	15499	A022227,A022051
GO:0032559	adenyl ribonucleotide binding	molecular_function	0.64333	1	7	122	1150	15499	A022168,A022231,A022132,A022008,A009220,A009221,A022053
GO:0006812	cation transport	biological_process	0.6439	1	2	122	329	15499	A022183,A022130
GO:0030554	adenyl nucleotide binding	molecular_function	0.64525	1	7	122	1152	15499	A009221,A022053,A022168,A022231,A022132,A022008,A009220
GO:0012505	endomembrane system	cellular_component	0.64828	1	1	122	154	15499	A022062
GO:0044267	cellular protein metabolic process	biological_process	0.65797	1	10	122	1634	15499	A022228,A022168,A022132,A022154,A022144,A009221,A022224,A022187,A022053,A009237
GO:0004175	endopeptidase activity	molecular_function	0.65892	1	2	122	334	15499	A022184,A009185
GO:1901575	organic substance catabolic process	biological_process	0.6621	1	2	122	336	15499	A009234,A022051
GO:0043167	ion binding	molecular_function	0.664	1	20	122	3208	15499	A022070,A022169,A022231,A009288,A009221,A009234,A009220,A022153,A022132,A009191,A022218,A009228,A009205,A022068,A022071,A022053,A022008,A022182,A022168,A022064
GO:0033036	macromolecule localization	biological_process	0.66452	1	2	122	338	15499	A022218,A022179
GO:0008219	cell death	biological_process	0.67739	1	1	122	166	15499	A022005
GO:0016265	death	biological_process	0.67739	1	1	122	166	15499	A022005
GO:0004674	protein serine/threonine kinase activity	molecular_function	0.67894	1	1	122	172	15499	A022053
GO:0044260	cellular macromolecule metabolic process	biological_process	0.68427	1	20	122	3217	15499	A022144,A022154,A022132,A022228,A009226,A009227,A022187,A009221,A022230,A022074,A022060,A022168,A022084,A009211,A009225,A009237,A022053,A009223,A022224,A009215
GO:0016311	dephosphorylation	biological_process	0.68589	1	1	122	176	15499	A022187
GO:0006520	cellular amino acid metabolic process	biological_process	0.68866	1	1	122	170	15499	A009234
GO:0015672	monovalent inorganic cation transport	biological_process	0.69737	1	1	122	178	15499	A022130
GO:0003008	system process	biological_process	0.69775	1	1	122	182	15499	A022306
GO:0090304	nucleic acid metabolic process	biological_process	0.6986	1	10	122	1666	15499	A009227,A009223,A009215,A022230,A022074,A022060,A022084,A009211,A009225,A009226
GO:0016746	transferase activity, transferring acyl groups	molecular_function	0.70826	1	1	122	180	15499	A009212
GO:0044425	membrane part	cellular_component	0.71508	1	13	122	2179	15499	A022130,A022165,A022093,A022305,A022178,A009224,A022062,A022159,A022226,A022183,A022136,A009223,A022179
GO:0007165	signal transduction	biological_process	0.72025	1	10	122	1732	15499	A022136,A022179,A022006,A022170,A022178,A022074,A009229,A022093,A022165,A009185
GO:0009056	catabolic process	biological_process	0.72065	1	2	122	375	15499	A009234,A022051
GO:0007049	cell cycle	biological_process	0.72357	1	1	122	189	15499	A009223
GO:0008150	biological_process	biological_process	0.73408	1	58	122	9076	15499	A022136,A009221,A022179,A022154,A009235,A022144,A009226,A009209,A009204,A009224,A022229,A022157,A009237,A022006,A022224,A022183,A022177,A022168,A022189,A022074,A009207,A009229,A009185,A022084,A009211,A022005,A022143,A022227,A009234,A009222,A022230,A022187,A022171,A009227,A022132,A022308,A022306,A009230,A022130,A022184,A022218,A022228,A009210,A022051,A022226,A009215,A022128,A022053,A009223,A022307…
GO:0043933	macromolecular complex subunit organization	biological_process	0.7391	1	2	122	386	15499	A009218,A022183
GO:0044723	single-organism carbohydrate metabolic process	biological_process	0.74304	1	1	122	200	15499	A022144
GO:0044237	cellular metabolic process	biological_process	0.74395	1	24	122	3945	15499	A009225,A022084,A009211,A022060,A022074,A022168,A009223,A022053,A022224,A009215,A009237,A022051,A009210,A022228,A009226,A022144,A022154,A022132,A022187,A009227,A022230,A009221,A009234,A022227
GO:0019538	protein metabolic process	biological_process	0.75049	1	12	122	2086	15499	A009237,A009221,A022224,A022053,A022187,A022132,A022154,A022168,A009185,A022144,A022184,A022228
GO:0048522	positive regulation of cellular process	biological_process	0.75632	1	1	122	208	15499	A009218
GO:0034622	cellular macromolecular complex assembly	biological_process	0.75754	1	1	122	206	15499	A009218
GO:0015077	monovalent inorganic cation transmembrane transporter activity	molecular_function	0.7607	1	1	122	212	15499	A022130
GO:0005216	ion channel activity	molecular_function	0.76138	1	2	122	423	15499	A022100,A022130
GO:0022838	substrate-specific channel activity	molecular_function	0.76138	1	2	122	423	15499	A022100,A022130
GO:0016791	phosphatase activity	molecular_function	0.7704	1	1	122	223	15499	A022187
GO:0005261	cation channel activity	molecular_function	0.77041	1	1	122	222	15499	A022130
GO:0006725	cellular aromatic compound metabolic process	biological_process	0.77061	1	11	122	1940	15499	A022230,A009215,A009234,A009223,A009227,A022060,A022074,A009226,A009225,A009211,A022084
GO:0009987	cellular process	biological_process	0.77182	1	48	122	7692	15499	A022179,A009221,A022136,A009226,A022144,A009235,A022154,A022224,A022006,A009237,A022157,A009224,A022229,A009211,A022084,A009185,A009207,A022074,A009229,A022177,A022168,A022187,A022171,A009227,A009222,A022230,A009234,A022227,A022143,A022005,A022228,A022218,A022306,A022132,A009223,A022053,A022128,A009215,A022051,A009210,A009225,A022178,A022170,A022156,A009218,A022060,A022165,A022093
GO:0006807	nitrogen compound metabolic process	biological_process	0.77373	1	12	122	2105	15499	A009234,A009215,A022230,A009227,A009223,A022051,A009226,A009211,A022084,A009225,A022074,A022060
GO:1901564	organonitrogen compound metabolic process	biological_process	0.77856	1	2	122	422	15499	A009234,A022051
GO:0007155	cell adhesion	biological_process	0.77856	1	1	122	237	15499	A022171
GO:0022610	biological adhesion	biological_process	0.77856	1	1	122	237	15499	A022171
GO:0043170	macromolecule metabolic process	biological_process	0.78007	1	22	122	3714	15499	A022168,A022074,A022060,A009185,A009211,A022084,A009225,A009237,A022224,A009215,A022053,A009223,A022154,A022132,A022184,A022144,A009226,A022228,A009221,A022230,A022187,A009227
GO:0046983	protein dimerization activity	molecular_function	0.78185	1	1	122	223	15499	A009211
GO:0006412	translation	biological_process	0.78341	1	1	122	221	15499	A009237
GO:1901137	carbohydrate derivative biosynthetic process	biological_process	0.7867	1	1	122	227	15499	A022144
GO:1901360	organic cyclic compound metabolic process	biological_process	0.79321	1	11	122	1979	15499	A022230,A009234,A009215,A009223,A009227,A022060,A022074,A009226,A009225,A022084,A009211
GO:0065007	biological regulation	biological_process	0.7947	1	20	122	3455	15499	A022306,A022136,A022227,A022171,A022179,A022156,A022170,A022084,A022178,A022189,A022177,A009185,A009218,A009229,A022093,A022074,A022165,A022183,A009237,A022006
GO:0050789	regulation of biological process	biological_process	0.80263	1	19	122	3314	15499	A009237,A022006,A022156,A022170,A022084,A022178,A022189,A022177,A009185,A009218,A009229,A022165,A022093,A022074,A022227,A022136,A022171,A022179,A022306
GO:0046873	metal ion transmembrane transporter activity	molecular_function	0.80506	1	1	122	246	15499	A022130
GO:0050794	regulation of cellular process	biological_process	0.80698	1	18	122	3166	15499	A022006,A009237,A022156,A022084,A022170,A022178,A022177,A009185,A009218,A009229,A022093,A022074,A022165,A022136,A022227,A022179,A022171,A022306
GO:0007017	microtubule-based process	biological_process	0.80734	1	1	122	245	15499	A022143
GO:0044710	single-organism metabolic process	biological_process	0.80881	1	4	122	823	15499	A009210,A022051,A009234,A022227
GO:0030001	metal ion transport	biological_process	0.81441	1	1	122	253	15499	A022130
GO:1901363	heterocyclic compound binding	molecular_function	0.82489	1	20	122	3501	15499	A022230,A009221,A022169,A022070,A022231,A022232,A009205,A009220,A022132,A009191,A009215,A022223,A022220,A022221,A022053,A022084,A022182,A022008,A022168,A022060
GO:0006796	phosphate-containing compound metabolic process	biological_process	0.82522	1	6	122	1224	15499	A022187,A022053,A009221,A022154,A022168,A022132
GO:0006793	phosphorus metabolic process	biological_process	0.82645	1	6	122	1226	15499	A022168,A022132,A022154,A009221,A022187,A022053
GO:0097159	organic cyclic compound binding	molecular_function	0.82692	1	20	122	3506	15499	A009221,A022230,A022169,A022070,A022231,A022232,A009205,A009220,A022132,A009191,A009215,A022223,A022220,A022221,A022053,A022084,A022182,A022008,A022168,A022060
GO:0048518	positive regulation of biological process	biological_process	0.83372	1	1	122	263	15499	A009218
GO:0006139	nucleobase-containing compound metabolic process	biological_process	0.83408	1	10	122	1894	15499	A009226,A009225,A022084,A009211,A022060,A022074,A022230,A009215,A009223,A009227
GO:0006508	proteolysis	biological_process	0.83588	1	2	122	479	15499	A022184,A009185
GO:0016021	integral to membrane	cellular_component	0.83953	1	10	122	1916	15499	A022062,A009224,A022183,A022136,A022159,A022179,A022130,A022165,A022093,A022178
GO:0031224	intrinsic to membrane	cellular_component	0.8449	1	10	122	1929	15499	A009224,A022062,A022179,A022136,A022183,A022159,A022165,A022093,A022130,A022178
GO:0022890	inorganic cation transmembrane transporter activity	molecular_function	0.85366	1	1	122	287	15499	A022130
GO:0046483	heterocycle metabolic process	biological_process	0.85547	1	10	122	1940	15499	A009211,A022084,A009225,A009226,A022074,A022060,A009227,A009223,A009215,A022230
GO:0046914	transition metal ion binding	molecular_function	0.85906	1	3	122	711	15499	A009228,A022071,A022068
GO:0042578	phosphoric ester hydrolase activity	molecular_function	0.86272	1	1	122	301	15499	A022187
GO:0046872	metal ion binding	molecular_function	0.86569	1	7	122	1473	15499	A022071,A009228,A022064,A022153,A022068,A022182,A009288
GO:0043169	cation binding	molecular_function	0.86885	1	7	122	1480	15499	A022182,A022068,A022153,A009288,A009228,A022071,A022064
GO:0003677	DNA binding	molecular_function	0.87074	1	5	122	1096	15499	A022220,A022221,A022084,A022232,A022223
GO:0034641	cellular nitrogen compound metabolic process	biological_process	0.87125	1	10	122	1977	15499	A009215,A022230,A009227,A009223,A022074,A022060,A009226,A009211,A022084,A009225
GO:0071704	organic substance metabolic process	biological_process	0.87461	1	26	122	4594	15499	A009210,A009237,A022051,A009215,A022224,A022053,A009223,A022168,A022074,A009185,A022060,A009211,A022084,A009225,A022227,A009234,A022230,A009221,A022187,A009227,A022132,A022154,A022184,A022144,A009226,A022228
GO:0044459	plasma membrane part	cellular_component	0.87822	1	1	122	315	15499	A022305
GO:0008152	metabolic process	biological_process	0.87941	1	27	122	4765	15499	A009226,A022228,A009209,A022154,A022132,A022184,A022144,A009234,A022227,A022230,A009221,A022187,A009227,A009211,A022084,A009225,A022168,A022074,A022060,A009185,A009215,A022224,A022053,A009223,A009210,A009237,A022051
GO:0003676	nucleic acid binding	molecular_function	0.8801	1	9	122	1825	15499	A022060,A022182,A022084,A022232,A022221,A022220,A022223,A009215,A022230
GO:0044238	primary metabolic process	biological_process	0.88314	1	25	122	4468	15499	A022187,A009227,A022227,A009234,A022230,A009221,A022184,A022144,A022132,A022154,A022228,A009226,A009237,A022051,A022053,A009223,A009215,A022224,A022074,A009185,A022060,A022168,A022084,A009211,A009225
GO:0005975	carbohydrate metabolic process	biological_process	0.89081	1	1	122	324	15499	A022144
GO:0070011	peptidase activity, acting on L-amino acid peptides	molecular_function	0.89104	1	2	122	556	15499	A022184,A009185
GO:0009058	biosynthetic process	biological_process	0.89577	1	9	122	1864	15499	A009211,A009209,A022084,A022074,A022144,A009234,A022227,A009210,A009237
GO:0008233	peptidase activity	molecular_function	0.89634	1	2	122	565	15499	A009185,A022184
GO:0005488	binding	molecular_function	0.89979	1	51	122	8560	15499	A022070,A009219,A009214,A009221,A009235,A022153,A009204,A022304,A009205,A009209,A022232,A022090,A022068,A009236,A022071,A009229,A022298,A022008,A022177,A022168,A022084,A022087,A022064,A009211,A009288,A022169,A022231,A022230,A009234,A009191,A022218,A009220,A022308,A022306,A009230,A022132,A009228,A009210,A022221,A022220,A022053,A022223,A009215,A022060,A009218,A022182,A022307,A022309,A022156,A022163…
GO:0031326	regulation of cellular biosynthetic process	biological_process	0.90389	1	4	122	984	15499	A022227,A022084,A009237,A022074
GO:0009889	regulation of biosynthetic process	biological_process	0.90433	1	4	122	985	15499	A009237,A022074,A022084,A022227
GO:1901135	carbohydrate derivative metabolic process	biological_process	0.91066	1	1	122	357	15499	A022144
GO:0016020	membrane	cellular_component	0.91087	1	16	122	3143	15499	A022178,A022100,A022061,A022165,A022093,A022226,A022183,A009223,A009224,A022062,A022305,A022130,A022136,A022233,A022159,A022179
GO:0008324	cation transmembrane transporter activity	molecular_function	0.91089	1	1	122	360	15499	A022130
GO:0015075	ion transmembrane transporter activity	molecular_function	0.91594	1	2	122	618	15499	A022130,A022100
GO:0016070	RNA metabolic process	biological_process	0.92098	1	6	122	1406	15499	A009215,A022230,A009211,A022084,A022074,A022060
GO:0022891	substrate-specific transmembrane transporter activity	molecular_function	0.9255	1	2	122	639	15499	A022130,A022100
GO:0005886	plasma membrane	cellular_component	0.92645	1	1	122	389	15499	A022305
GO:0010467	gene expression	biological_process	0.929	1	7	122	1615	15499	A009211,A022084,A022230,A009215,A009237,A022074,A022184
GO:0006811	ion transport	biological_process	0.92941	1	2	122	645	15499	A022183,A022130
GO:0035556	intracellular signal transduction	biological_process	0.93584	1	1	122	417	15499	A022006
GO:0022892	substrate-specific transporter activity	molecular_function	0.94234	1	2	122	684	15499	A022130,A022100
GO:0080090	regulation of primary metabolic process	biological_process	0.94687	1	4	122	1116	15499	A022074,A009237,A022227,A022084
GO:0005515	protein binding	molecular_function	0.94931	1	21	122	4202	15499	A009219,A009214,A009235,A022306,A022308,A009230,A022304,A009204,A022090,A009236,A022298,A009229,A009218,A022307,A022177,A022309,A009211,A022087,A022156,A022077,A022163
GO:0031323	regulation of cellular metabolic process	biological_process	0.9514	1	4	122	1135	15499	A022084,A022227,A022074,A009237
GO:0044249	cellular biosynthetic process	biological_process	0.95687	1	7	122	1740	15499	A009210,A022074,A022144,A009237,A022084,A009211,A022227
GO:0016788	hydrolase activity, acting on ester bonds	molecular_function	0.95759	1	1	122	469	15499	A022187
GO:0022857	transmembrane transporter activity	molecular_function	0.9612	1	3	122	981	15499	A022130,A022100,A022183
GO:2000112	regulation of cellular macromolecule biosynthetic process	biological_process	0.96281	1	3	122	972	15499	A022084,A022074,A009237
GO:0010556	regulation of macromolecule biosynthetic process	biological_process	0.96341	1	3	122	975	15499	A022074,A009237,A022084
GO:0001071	nucleic acid binding transcription factor activity	molecular_function	0.96366	1	1	122	481	15499	A022084
GO:0003700	sequence-specific DNA binding transcription factor activity	molecular_function	0.96366	1	1	122	481	15499	A022084
GO:1901576	organic substance biosynthetic process	biological_process	0.96679	1	7	122	1801	15499	A022074,A009210,A022144,A009237,A022227,A022084,A009211
GO:0019222	regulation of metabolic process	biological_process	0.96714	1	4	122	1215	15499	A022227,A022084,A009237,A022074
GO:0005509	calcium ion binding	molecular_function	0.97024	1	1	122	531	15499	A022153
GO:0005215	transporter activity	molecular_function	0.97061	1	3	122	1033	15499	A022130,A022100,A022183
GO:0010468	regulation of gene expression	biological_process	0.97264	1	3	122	1030	15499	A009237,A022074,A022084
GO:0008270	zinc ion binding	molecular_function	0.97747	1	1	122	558	15499	A009228
GO:0006351	transcription, DNA-dependent	biological_process	0.9782	1	3	122	1070	15499	A009211,A022084,A022074
GO:0034645	cellular macromolecule biosynthetic process	biological_process	0.97822	1	5	122	1499	15499	A022074,A009237,A022144,A022084,A009211
GO:0032774	RNA biosynthetic process	biological_process	0.97868	1	3	122	1074	15499	A022074,A022084,A009211
GO:0009059	macromolecule biosynthetic process	biological_process	0.97886	1	5	122	1505	15499	A022144,A009237,A022074,A009211,A022084
GO:0060255	regulation of macromolecule metabolic process	biological_process	0.97954	1	3	122	1083	15499	A022084,A022074,A009237
GO:0034654	nucleobase-containing compound biosynthetic process	biological_process	0.98781	1	3	122	1175	15499	A022084,A009211,A022074
GO:0006355	regulation of transcription, DNA-dependent	biological_process	0.98833	1	2	122	934	15499	A022084,A022074
GO:2001141	regulation of RNA biosynthetic process	biological_process	0.9884	1	2	122	935	15499	A022084,A022074
GO:0019438	aromatic compound biosynthetic process	biological_process	0.98901	1	3	122	1193	15499	A022074,A022084,A009211
GO:0051252	regulation of RNA metabolic process	biological_process	0.98954	1	2	122	952	15499	A022084,A022074
GO:0018130	heterocycle biosynthetic process	biological_process	0.98955	1	3	122	1202	15499	A009211,A022084,A022074
GO:0044271	cellular nitrogen compound biosynthetic process	biological_process	0.99003	1	3	122	1210	15499	A022084,A009211,A022074
GO:1901362	organic cyclic compound biosynthetic process	biological_process	0.99065	1	3	122	1221	15499	A022074,A009211,A022084
GO:0019219	regulation of nucleobase-containing compound metabolic process	biological_process	0.99359	1	2	122	1034	15499	A022084,A022074
GO:0051171	regulation of nitrogen compound metabolic process	biological_process	0.99375	1	2	122	1038	15499	A022074,A022084
GO:0055085	transmembrane transport	biological_process	0.99416	1	1	122	756	15499	A009224
GO:0003674	molecular_function	molecular_function	0.99652	1	76	122	12934	15499	A022154,A009235,A022232,A009209,A009219,A009203,A022179,A022142,A022177,A009233,A009229,A022061,A022100,A022087,A022084,A022064,A022068,A022183,A022071,A009236,A009220,A022184,A022005,A022231,A009212,A022230,A022182,A022181,A022093,A022051,A009210,A009215,A022223,A022153,A022144,A009204,A022304,A009205,A022070,A009221,A022136,A009214,A022008,A022168,A009185,A022298,A009211,A022090,A009217,A022306…

## Sheet: Table S5
Supplementary Table S5 KEGG pathway analysis results of candidate genes
Term	Database	ID	Input number	Background number	P-Value	Corrected P-Value	Input	KEGG_ID/KO	Entrez_ID	Hyperlink
Fanconi anemia pathway	KEGG PATHWAY	dre03460	3	52	0.00550263	0.286137	A009225|A009227|A009226	dre:692125|dre:692125|dre:692125|	692125|692125|692125|	http://www.genome.jp/kegg-bin/show_pathway?dre03460/dre:692125%09red
Endocytosis	KEGG PATHWAY	dre04144	6	286	0.0119597	0.310952	A022229|A022226|A022169|A022157|A009220|A009223	dre:798901|dre:492771|dre:327026|dre:445397|dre:767670|dre:393535|	798901|492771|327026|445397|767670|393535|	http://www.genome.jp/kegg-bin/show_pathway?dre04144/dre:767670%09red/dre:492771%09red/dre:798901%09red/dre:445397%09red/dre:393535%09red/dre:327026%09red
Phenylalanine, tyrosine and tryptophan biosynthesis	KEGG PATHWAY	dre00400	1	6	0.0448104	0.54212	A009234	dre:561410|	561410|	http://www.genome.jp/kegg-bin/show_pathway?dre00400/dre:561410%09red
Sphingolipid metabolism	KEGG PATHWAY	dre00600	2	62	0.0654047	0.54212	A009203|A022051	dre:568381|dre:493602|	568381|493602|	http://www.genome.jp/kegg-bin/show_pathway?dre00600/dre:493602%09red/dre:568381%09red
Ubiquinone and other terpenoid-quinone biosynthesis	KEGG PATHWAY	dre00130	1	10	0.0695199	0.54212	A009234	dre:561410|	561410|	http://www.genome.jp/kegg-bin/show_pathway?dre00130/dre:561410%09red
Inositol phosphate metabolism	KEGG PATHWAY	dre00562	2	71	0.0821607	0.54212	A022010|A022007	dre:368415|dre:394075|	368415|394075|	http://www.genome.jp/kegg-bin/show_pathway?dre00562/dre:394075%09red/dre:368415%09red
Arginine and proline metabolism	KEGG PATHWAY	dre00330	2	72	0.0840972	0.54212	A022068|A022064	dre:556879|dre:100148378|	556879|100148378|	http://www.genome.jp/kegg-bin/show_pathway?dre00330/dre:100148378%09red/dre:556879%09red
Ribosome biogenesis in eukaryotes	KEGG PATHWAY	dre03008	2	78	0.0960002	0.54212	A022065|A022067	dre:100151449|dre:100151449|	100151449|100151449|	http://www.genome.jp/kegg-bin/show_pathway?dre03008/dre:100151449%09red
Glycosaminoglycan biosynthesis - keratan sulfate	KEGG PATHWAY	dre00533	1	16	0.105405	0.54212	A009217	dre:100170782|	100170782|	http://www.genome.jp/kegg-bin/show_pathway?dre00533/dre:100170782%09red
Phenylalanine metabolism	KEGG PATHWAY	dre00360	1	17	0.111252	0.54212	A009234	dre:561410|	561410|	http://www.genome.jp/kegg-bin/show_pathway?dre00360/dre:561410%09red
Biosynthesis of amino acids	KEGG PATHWAY	dre01230	2	87	0.114679	0.54212	A022064|A009234	dre:100148378|dre:561410|	100148378|561410|	http://www.genome.jp/kegg-bin/show_pathway?dre01230/dre:561410%09red/dre:100148378%09red
MAPK signaling pathway	KEGG PATHWAY	dre04010	4	320	0.161259	0.585296	A022187|A022132|A022168|A022163	dre:100000665|dre:65239|dre:795766|dre:100000342|	100000665|65239|795766|100000342|	http://www.genome.jp/kegg-bin/show_pathway?dre04010/dre:100000665%09red/dre:65239%09red/dre:100000342%09red/dre:795766%09red
Dorso-ventral axis formation	KEGG PATHWAY	dre04320	1	27	0.167681	0.585296	A009218	dre:492470|	492470|	http://www.genome.jp/kegg-bin/show_pathway?dre04320/dre:492470%09red
Nicotinate and nicotinamide metabolism	KEGG PATHWAY	dre00760	1	29	0.178535	0.585296	A022107	dre:386710|	386710|	http://www.genome.jp/kegg-bin/show_pathway?dre00760/dre:386710%09red
RNA polymerase	KEGG PATHWAY	dre03020	1	29	0.178535	0.585296	A009211	dre:334669|	334669|	http://www.genome.jp/kegg-bin/show_pathway?dre03020/dre:334669%09red
Glycosaminoglycan biosynthesis - heparan sulfate / heparin	KEGG PATHWAY	dre00534	1	30	0.183909	0.585296	A022310	dre:100329339|	100329339|	http://www.genome.jp/kegg-bin/show_pathway?dre00534/dre:100329339%09red
Tyrosine metabolism	KEGG PATHWAY	dre00350	1	33	0.199825	0.585296	A009234	dre:561410|	561410|	http://www.genome.jp/kegg-bin/show_pathway?dre00350/dre:561410%09red
Galactose metabolism	KEGG PATHWAY	dre00052	1	35	0.210264	0.585296	A022299	dre:790919|	790919|	http://www.genome.jp/kegg-bin/show_pathway?dre00052/dre:790919%09red
Intestinal immune network for IgA production	KEGG PATHWAY	dre04672	1	38	0.225672	0.585296	A022168	dre:795766|	795766|	http://www.genome.jp/kegg-bin/show_pathway?dre04672/dre:795766%09red
Basal transcription factors	KEGG PATHWAY	dre03022	1	43	0.250695	0.585296	A022081	dre:368882|	368882|	http://www.genome.jp/kegg-bin/show_pathway?dre03022/dre:368882%09red
SNARE interactions in vesicular transport	KEGG PATHWAY	dre04130	1	43	0.250695	0.585296	A022233	dre:323735|	323735|	http://www.genome.jp/kegg-bin/show_pathway?dre04130/dre:323735%09red
Cysteine and methionine metabolism	KEGG PATHWAY	dre00270	1	44	0.255603	0.585296	A009234	dre:561410|	561410|	http://www.genome.jp/kegg-bin/show_pathway?dre00270/dre:561410%09red
Pyruvate metabolism	KEGG PATHWAY	dre00620	1	45	0.260479	0.585296	A009191	dre:334208|	334208|	http://www.genome.jp/kegg-bin/show_pathway?dre00620/dre:334208%09red
Starch and sucrose metabolism	KEGG PATHWAY	dre00500	1	47	0.270136	0.585296	A022299	dre:790919|	790919|	http://www.genome.jp/kegg-bin/show_pathway?dre00500/dre:790919%09red
FoxO signaling pathway	KEGG PATHWAY	dre04068	2	170	0.309654	0.64408	A022010|A022299	dre:368415|dre:790919|	368415|790919|	http://www.genome.jp/kegg-bin/show_pathway?dre04068/dre:790919%09red/dre:368415%09red
Insulin signaling pathway	KEGG PATHWAY	dre04910	2	176	0.324086	0.648172	A022128|A022299	dre:406723|dre:790919|	406723|790919|	http://www.genome.jp/kegg-bin/show_pathway?dre04910/dre:790919%09red/dre:406723%09red
p53 signaling pathway	KEGG PATHWAY	dre04115	1	73	0.38491	0.652538	A022010	dre:368415|	368415|	http://www.genome.jp/kegg-bin/show_pathway?dre04115/dre:368415%09red
Glycolysis / Gluconeogenesis	KEGG PATHWAY	dre00010	1	74	0.388948	0.652538	A022299	dre:790919|	790919|	http://www.genome.jp/kegg-bin/show_pathway?dre00010/dre:790919%09red
mTOR signaling pathway	KEGG PATHWAY	dre04150	1	74	0.388948	0.652538	A022010	dre:368415|	368415|	http://www.genome.jp/kegg-bin/show_pathway?dre04150/dre:368415%09red
ECM-receptor interaction	KEGG PATHWAY	dre04512	1	80	0.412636	0.652538	A022304	dre:325675|	325675|	http://www.genome.jp/kegg-bin/show_pathway?dre04512/dre:325675%09red
RNA degradation	KEGG PATHWAY	dre03018	1	81	0.416495	0.652538	A009237	dre:448949|	448949|	http://www.genome.jp/kegg-bin/show_pathway?dre03018/dre:448949%09red
Adipocytokine signaling pathway	KEGG PATHWAY	dre04920	1	84	0.427922	0.652538	A022299	dre:790919|	790919|	http://www.genome.jp/kegg-bin/show_pathway?dre04920/dre:790919%09red
Phosphatidylinositol signaling system	KEGG PATHWAY	dre04070	1	90	0.450117	0.652538	A022010	dre:368415|	368415|	http://www.genome.jp/kegg-bin/show_pathway?dre04070/dre:368415%09red
Metabolic pathways	KEGG PATHWAY	dre01100	9	1269	0.457544	0.652538	A022107|A009203|A009211|A022071|A022064|A022299|A022068|A022051|A009234	dre:386710|dre:568381|dre:334669|dre:100005158|dre:100148378|dre:790919|dre:556879|dre:493602|dre:561410|	386710|568381|334669|100005158|100148378|790919|556879|493602|561410|	http://www.genome.jp/kegg-bin/show_pathway?dre01100/dre:493602%09red/dre:100005158%09red/dre:556879%09red/dre:386710%09red/dre:100148378%09red/dre:790919%09red/dre:568381%09red/dre:561410%09red/dre:334669%09red
TGF-beta signaling pathway	KEGG PATHWAY	dre04350	1	97	0.474938	0.652538	A022074	dre:100333103|	100333103|	http://www.genome.jp/kegg-bin/show_pathway?dre04350/dre:100333103%09red
Apoptosis	KEGG PATHWAY	dre04210	1	98	0.478393	0.652538	A022168	dre:795766|	795766|	http://www.genome.jp/kegg-bin/show_pathway?dre04210/dre:795766%09red
Focal adhesion	KEGG PATHWAY	dre04510	2	251	0.49425	0.652538	A022304|A022010	dre:325675|dre:368415|	325675|368415|	http://www.genome.jp/kegg-bin/show_pathway?dre04510/dre:325675%09red/dre:368415%09red
Toll-like receptor signaling pathway	KEGG PATHWAY	dre04620	1	103	0.495331	0.652538	A022132	dre:65239|	65239|	http://www.genome.jp/kegg-bin/show_pathway?dre04620/dre:65239%09red
Adherens junction	KEGG PATHWAY	dre04520	1	104	0.498652	0.652538	A022156	dre:678518|	678518|	http://www.genome.jp/kegg-bin/show_pathway?dre04520/dre:678518%09red
Pyrimidine metabolism	KEGG PATHWAY	dre00240	1	105	0.501953	0.652538	A009211	dre:334669|	334669|	http://www.genome.jp/kegg-bin/show_pathway?dre00240/dre:334669%09red
Neuroactive ligand-receptor interaction	KEGG PATHWAY	dre04080	3	416	0.518468	0.657569	A022165|A022093|A022100	dre:567940|dre:100001636|dre:557511|	567940|100001636|557511|	http://www.genome.jp/kegg-bin/show_pathway?dre04080/dre:567940%09red/dre:557511%09red/dre:100001636%09red
GnRH signaling pathway	KEGG PATHWAY	dre04912	1	121	0.55193	0.683342	A022132	dre:65239|	65239|	http://www.genome.jp/kegg-bin/show_pathway?dre04912/dre:65239%09red
Gap junction	KEGG PATHWAY	dre04540	1	128	0.572206	0.69197	A022053	dre:394005|	394005|	http://www.genome.jp/kegg-bin/show_pathway?dre04540/dre:394005%09red
Ubiquitin mediated proteolysis	KEGG PATHWAY	dre04120	1	137	0.596949	0.705485	A009214	dre:564527|	564527|	http://www.genome.jp/kegg-bin/show_pathway?dre04120/dre:564527%09red
Oxidative phosphorylation	KEGG PATHWAY	dre00190	1	145	0.617753	0.713848	A022071	dre:100005158|	100005158|	http://www.genome.jp/kegg-bin/show_pathway?dre00190/dre:100005158%09red
Wnt signaling pathway	KEGG PATHWAY	dre04310	1	173	0.682555	0.739189	A022189	dre:100000500|	100000500|	http://www.genome.jp/kegg-bin/show_pathway?dre04310/dre:100000500%09red
Tight junction	KEGG PATHWAY	dre04530	1	174	0.684656	0.739189	A022010	dre:368415|	368415|	http://www.genome.jp/kegg-bin/show_pathway?dre04530/dre:368415%09red
Herpes simplex infection	KEGG PATHWAY	dre05168	1	182	0.700982	0.739189	A022081	dre:368882|	368882|	http://www.genome.jp/kegg-bin/show_pathway?dre05168/dre:368882%09red
Protein processing in endoplasmic reticulum	KEGG PATHWAY	dre04141	1	184	0.704931	0.739189	A022140	dre:327447|	327447|	http://www.genome.jp/kegg-bin/show_pathway?dre04141/dre:327447%09red
Purine metabolism	KEGG PATHWAY	dre00230	1	187	0.710758	0.739189	A009211	dre:334669|	334669|	http://www.genome.jp/kegg-bin/show_pathway?dre00230/dre:334669%09red
Calcium signaling pathway	KEGG PATHWAY	dre04020	1	263	0.825788	0.834872	A022093	dre:100001636|	100001636|	http://www.genome.jp/kegg-bin/show_pathway?dre04020/dre:100001636%09red
Regulation of actin cytoskeleton	KEGG PATHWAY	dre04810	1	271	0.834872	0.834872	A022156	dre:678518|	678518|	http://www.genome.jp/kegg-bin/show_pathway?dre04810/dre:678518%09red
--------------------
#Term	Database	ID	Input number	Background number	P-Value	Corrected P-Value	Input	KEGG_ID/KO	Entrez_ID	Hyperlink
--------------------
#Term	Database	ID	Input number	Background number	P-Value	Corrected P-Value	Input	KEGG_ID/KO	Entrez_ID	Hyperlink
--------------------
